# Supplementary material for: Genome-wide identification of the bHLH gene family in Scutellaria baicalensis and their relationship with baicalin biosynthesis under drought stress
Source: Front Plant Sci. 2025 Jan 27;15:1506805. doi: 10.3389/fpls.2024.1506805 (PMC11807981; doi:10.3389/fpls.2024.1506805)
Supplement: Supplementary file 2 [file Table2.xlsx]

## Sheet: Table S1
Table S1. Primer sequences
Gene name	Forward primer (5'-3')	Reverse primer (5'-3')
SbbHLH2	CCCCTTGTCAGCCATGCA	GGATAACGGGGCAGTGGC
SbbHLH56	ACCCACCTTGCTCGTTGG	GCCACACCACTTGACTGC
SbbHLH64	CGAGCTATGCCACCGGAG	CCATGGGGCCCAAGTGAG
SbbHLH68	TGACTCGAGCTCACCGGA	GGACCACAGCTCTTAGTGCA
SbbHLH74	ACGTGGAAGCTGCGTGTT	TTGCCAGCTCCCATCCAC
SbbHLH83	AAAGGGCCCCACAATCGG	AGCTCCAAACTGCACGGA
SbbHLH85	AGCATGCTTCAGGCGAGG	GGTATCGAGCCAGCCCAC
SbbHLH98	ATCTGAATGTGGGCCCGC	GCACAAGGCAGCAAGATGT
SbbHLH129	GGGCAGATTGGGGTGCAA	CCCTGAAGGCACCACTGG
SbbHLH142	GCCAGCACATCCACCCAT	GCGAGCAGACGGTGGTAA
18SrRNA	GCGCCAAGGAAAACCAAAAG	GATGGTTCACGGGATTCTGC

## Sheet: Table S2
Table S2. Nucleotide sequences of the 142 bHLH genes in S. baicalensis
Gene name	Gene ID	Nucleotide sequences
SbbHLH1	Sbai1A17T131	ATGTCTGGAAGATCAAGATCAAATTCAAGGCAATCATCCACCCCTTCACGAATCAGCGACGATCAGATCATCGAACTCGTCTCCAAACTCCATCAACTCCTCCCCGAGATTCGCTCCACTCGACGCTCCAACAAGGCATCTGCAAATAAGGTGCTTCAAGAGACTTGCAACTACATCAGAAACTTGCACAAAGAAGTGGATGATCTGAGTGAGAGGCTTTCACAGCTACTTTCTTCTATAGATGCAGATAGTCCTGAGGCTGCTATTATTAGGAGTTTAATCTAA
SbbHLH2	Sbai1C18T3	ATGAGCTCGGAATCTGATGATCCTGTCGGTGATCGTGTCAAGGATTCTACCAGGTCATGTCCGAGTAAAAAGAGTCCTGGGAAAGTTCCACGGAAAATTAATAAAGCCGCTAGGGAGAAGCTGAAACGCGATCACATGAATGAGTTGTTCTTGGATCTGGAAAAGACTCTTGGTTTAGATCATCCCAACAATGGCAAGGCTTCTATACTAAGAGAGTCGATTCGACTCCTTGGGGAATTAATAACTCAAGTGGACAGTCTGAGAAAGGAGAACACAACTCTTTTGTCTGAATCTAATTATGTTACAGTTGAAAAGGATGAGCTCGTCGAGGAAACTTCTGCTCTAAATGCTCAAATCAAGAGCCTGCAGAGAGAAATAGATGAGAGAGCCGATTGTTTA…
SbbHLH3	Sbai1P173T86	ATGAACCACCATCTTTCTCTCCTCCGTTCTCTCATGCCTGCCTTCTATGTCAAACGAGGTGATCAAGCATCTATAATTGGAGGAGTTGTGGATTACATCACAGAATTGCAGCAGCTGCTACAATCCCTGGAATCGAAGAAGCTAAGAAAAGCAGGTTATAATGAAGTATTAATTAGCCCAATTAGGGTGATGTCAAGCCCGAGAAAGCCGCCATTGAGCCCGAGGCCAACAGTACCGGGCTTTTACTTGAACTCGCCGTCGTCTCTTCCCAGCCCGGTGGACCCGTCTCCATGTAATTCTTCGGCCTCCTCCTCCATTAACGACGCCGTGAATGAGCTCGTTGCTACCTCCAAATCAGCTGTGGCCCAAGTTGAGGTCAAGTTTTCGGGCCCCAATCTC…
SbbHLH4	Sbai1A196T83	ATGGATCCGCAAGGGGCGGCAATGATGAATGATGGCGGAGTTTATAACTTCTCCGAGATCTGGCCGGGGTTTCAGATGAATGCCGGCGCGGCCACTTATGGTTTGGGCTTGGATCCGATGGTGATGGACCAGAGATCGAATCATAGTTCCCCCAATCGTAATTCGAGGAAGCGCCGTGAAGAAGATGACTGCGCTAAGGGCGGAGCTTCTACTAGCAATAGCAATGGAAATAGCAACAATAATGCTATGAGTGAAGGAGATAATAAGAGGCTGAAGGCAGTTCGATCGAATGGTAATCGTGAAAATAAAGCAGAAGGTGAAGGGAACTCGGGTAAGGCAGCAGAGCCGCCTGCAAAAGCAGCTGAACTGCCAAAGCAAGACTATATCCATGTGCGGGCA…
SbbHLH5	Sbai1A200T85	ATGTCAAGCAGATCAAGACCGTCACGGTCCAGGCAATCAGGAGGTTCGAGGATAAGCGACGAACAGATCGGAGATCTTGTTTCCAGGTTGCAACAACTCATCCCTGAGATTCGCAGCAGACGTTCCGACCAGGTTTCAGCTTCAAAGGTGTTGCAAGAGACTTGCAACTACATTAGGAGCTTGCACAAAGAGGTTGATGATCTGAGCGATCGATTATCAGCGTTGTTGGAATCGACTGAGACTGATAGTGCTCAAGCAGCCATAATTAGGAGCTTGTTAATGTGA
SbbHLH6	Sbai1C214T12	ATGAAATCTGGAAAGGGTCATCAAGAAGAAGAAGAGGAGGAGGAGGAAGAGTTTGGTATGAGGAAGGACGCCTCATCATCCGCTAATAACTCCAAAGATGGGAAGAGCAGTGACAAAGCTAATGCTATAAGGTCGAAACATTCAGTGACGGAGCAGCGCCGGAGGAGCAAGATTAATGAGAGATTTCAGATATTGAGAGAACTGATACCTCATAGTGATCAGAAGAGGGACACTGCTTCGTTTTTGTTAGAGGTGATTCAGTATGTACAATTTTTACAGGAAAAGGTAAACAAGTATGAGGGCTCGTATCAACCTTGGAGCTCAGAGCCCACAAAGCTGATGCCATGGGGTGATTCTTCTTGGTCATGCAATATCGGTTGGTGGATACTTATTGATTTC…
SbbHLH7	Sbai1A214T148	ATGGATATGGTTGGAAAGGATTCTAATGTTGATCCTCAAAAGGGGGGTGATGATTCTGTCAACTATCATGCAACTAATATGTCTTCAGACTGGCAAATTAATGGAAATAATCTAACAAATACTTCAATTGGAATGATCCCAATTTGCAATTCAATGGTGGAGTCCTCTGCCTGTTCCTCCGCCTCCATGGTCGAGTCGTTTTGCCCGTCGGTGTGGGATCAGCCGATGAATGGTCCGAATTTAGGCTATTGTGATGTTAATGTTCAAAATGATGGCACCACTTCGAGTAGCCTTTCAATGTTGAGAGGGGGTATGTTTCTACCATCTGTTGCTGGGATGCTACCTCAAAGCTTGCCTCATTTTCCAGCTGATTCGGCTTTTATTGAAAGGGCTGCTAGG…
SbbHLH8	Sbai1A220T61	ATGCAGCCACAAAACAACAGTGATGCCTCTTATATTGCCTTAAGAGGAGGAGGAGGAGGTCATGATCATGGCGGTGTAGGTGGACCATCAAACCTATCTTTCCCAGATGTGTCACAGCTCTTACCATGGACCCTCCCCCCCACTTTCAACCACGACCCCTTCCTCCTGCCACCGCCGCCGCCGCCCCTGTTCAACCGGAGGCCATTCGGGTACGACGGGGGTGCATCGGACCACCACCTGAGGCTCATCTCCGAGTCGCTGGTGCACCCCGGCGCCGCCCCCTTTGGCCTCCATGCTGAGCTGCAGAAAATGACGGCTCAAGAAATCATGGATGCTAAAGCTCTTGCTGCCTCTAAAAGCCACAGTGAAGCTGAGAGAAGACGTAGAGAGAGAATCAAT…
SbbHLH9	Sbai1A254T91	ATGAATTCAAACATGGAACTATTCAGCAACATGCCATCACTTGAGGGCTTCAACTCATCTGTTCATGGGATCATGCCTTTATCCAATGAAGCATTTTCAGACCACCAACAACCTCCTCATCACCTGCCTATGCCTTTCAACGATCAGATTCCGAGGCCCGTCGGGCCTCACGTTCCGATGATGTTCGACCCCTCGGCCCACTTCTTCCCTTCGGGCCATGGGTTGCCAGAGCCCGAAATCATGGTCAGTTCATCCCCTTCTGTCTCTGGGACTGGTTTTCTTGGACCTGCCAAGGTCAATAAAAAGCATGAGAATTATGGTGGGAAGAAGAGAAAAAGGATGATCAGTGAAGGGGAAATGGAGAAGCCTAGAGAAGTTGTTCATGTTAGAGCAAAGAGA…
SbbHLH10	Sbai1P482T66	ATGATATTGCAGATTGATATTGAGGGAGAAGGTGAGGAGAAATCGGAGATTACGACGAAAACGGAAAGAGAAAGCTGTGGGAACACAGATTGTTCCAAGGTTTGTGAGATTGAGAAGCCAGATTATATTCATGTAAGGGCAAGACGAGGTCAAGCTACTGATAGCCATAGCTTAGCTGAAAGAGCAAGAAGGGAAAAGATTAGTAAGAAGATGAAGTGTTTGCAAGATTTAGTGCCAGGATGTGACAAAGTTACTGGCAAAGCTGGAATGCTTGATGAAATCATTAACTATGTTCAATCTCTACAAAAGCAAGTTGAGGTATATAATCAATATATACGCAAAAATTGCAAATTTGGTCCTGTAATTTAG
SbbHLH11	Sbai1P494T45	ATGGAGGTTGAAGATGATCACACACAATGGCCATACTATCTGCCCATTCAAAACCCCAACGAGGTCTCAAACTCGTCTCAACATCATCATCTCCTATCCCCTCTCAATCTGCTAGGCGAAAACGATCTCAAGCCGGATCACAACGACGACGACGAAGACGAGCCAGAAGAAGAGCTCGGGGCCATGAAAGAGATGATGTTCAAGATCGCTGCAATGCAACCTGTGGACATCGATCCGGCCACAATCCGGAAGCCGAGGCGCCGGAATGTACGGATCAGCGACGACCCCCAGAGCGTCGCCGCCCGGCACCGCCGCGAGAGGATCAGTGAGAAGATAAGGATCCTGCAAAGACTAGTGCCAGGTGGCACCAAGATGGACACTGCTTCCATGCTCGAAGAG…
SbbHLH12	Sbai1P504T33	ATGTATTTCCACCTCTCCGACATTTCCCTCTACCAAGAAACATCCGAGTCATCGGATTTGGAATTCTCCGGTGGAAGCCCCGCCACCTTCACGGCGGCGCCCACCCCATCGCCGCCGTACAGCAGCATCCCACCACCGAGCATCCAAGAAACACGACTCCCTCTCTTCCTACAAAACCTCGAGTGTTCCTTCCCTTGCACAAGCTTGTCGTTAATGCAGGGAAGAGATCAGTCGATGGAGGCGATGAGAGAGACGATATTTAGGATGGCGGTGATGCAGCCGATTCAGATGGAGTCGTCGGAGTCGTCGAGGCCGCCGAAGAGGAAGAACGTGAGGATCTCCAAGGACCCACAGAGCGTGGCAGCGCGCCACCGCCGGGAAAGGATAAGCCGCCGGATC…
SbbHLH13	Sbai1C505T13	ATGGCGAATCTCTATAACAACTATTCCTCTTCTTCTACTACTTCTCCACACGACCCCGATGACATTTCTCTCTTTCTCCACCACATTCTCCTCCGCTCCTCTTCTTCTTCTCCACCCCAAATGCCTCCGCCTCAGGCCCACAATGAAGTAGATGACTGTGATTATGAGAGTGAGGAGGGTGTTGAAGCAGTAGCTGAAGAGACGGCGGCGAAGGCTGCGCCGCCGCGGAGTTGTTCGAAGAGGAGCAGAGCGGCTGAGGTTCATAATCAGTCTGAGAAGAGGAGGAGGAGCAGGATCAATGAGAAAATGAAGGCATTGCAAAATCTGATCCCAAATTCAAACAAGACGGACAAGGCATCGATGCTGGATGAAGCAATCGAGTACCTAAAGCAGCTCCAG…
SbbHLH14	Sbai1A530T66	ATGGAGCTGAGCCATCAACATAATCTGTTGGAAGAGCTAATTATGGGTCCAAAGATAGATACATATTTCCCAAATGAATTAATAGTCCCAAATGGTTGGAGTTTGAGCCCTTTTAATGAAACCCCAGATTTGCATTTACCAAATCCTTCATTCATAGAACTCATATCACAGCCAGCTGATGAGCTTAACTATCCTTGTCCCAGCTTTGGAGATCAGTTTCAGCCTTTTCTTGATGCTTTAACTTCGCCCCAGTTCGGTTCATTTTACGACAAGGACCATGCTTTGCCACCCATTCATGAAGACTCCACTTTCTTCCTCGACACCTGCTTCCATGGCGGAATCACCGGTGTCTTAGATGATGGGACCCTGCAACTTGACCACTACATGGATCATGATGCT…
SbbHLH15	Sbai1A535T53	ATGGCACTAGCAAACAAGGAGCACCTGCAAAACGACTCCGCCATGGCCATAATCCAAGCCAGTGCATTCTACGAGCACAATTTCGGGCTCAAGACCCTTTACAGAGAGCCCGAAAGCCCGGAAAAGGCCCCCGGATTATTCACCATCAGCAATTCTTCTTCAGTGTCCAGCCCCAGCAGCTCCAACTCCAACGGATTAGGGTATCAATACAGCTTGTCCGAGGAGGGCCATTCTGTGATCAATTTCAAGCCCGAATTCGGCAATTTCCTTCATGCCAGTGGCTCATTGCTCAGCTTTGAGCCCTCTAAACGGGCCGTCCACAGAAACCTTTTCCCTAAGATGATTAGTGAAGAAGATCATGAGTATCCTGCTGTTTGGGAAGCTCATCATTTGCACTAC…
SbbHLH16	Sbai1A537T56	ATGGCACTAGCAAACAAGGAGCACCTGCAAAACGACTCCGCCATGGCCATAATCCAAGCCAGTGCATTCTACGAGCACAATTTCGGGCTCAAGACCCTTTACAGAGAGCCCGAAAGCCCGGAAAAGGCCCCCGGATTATTCACCATCAGCAATTCTTCTTCAGTGTCCAGCCCCAGCAGCTCCAACTCCAACGGATTAGGGTATCAATACAGCTTGTCCGAGGAGGGCCATTCTGTGATCAATTTCAAGCCCGAATTCGGCAATTTCCTTCATGCCAGTGGCTCATTGCTCAGCTTTGAGCCCTCTAAACGGGCCGTCCACAGAAACCTTTTCCCTAAGATGATTAGTGAAGAAGATCATGAGTATCCTGCTGTTTGGGAAGCTCATCATTTGCACTAC…
SbbHLH17	Sbai1C560T5	ATGTTTTCAATTCCAGGTTTGTATGAACTGGGGAGCTGTTCAGATTCCTACGACTTATTACAATTAGGAGTTTTGACAGACACTGAGATTAATGCAAACCTTAGCCCGACTTCCATGGCTGAGGCGAAAGCTGTTGCAGCGAGCAATAGCCACAAGGAAGCCGAGAGGCGAAGACGAAAGCGAATCAATGGCCACATTGCCACCCTTAAATCCATTCTCCCCAATACAATCAAGACGGACAAGGCTTCTTTACTCGGGGAGGCGGTGAGGCGAGTGAAGGAGCTGAAGAAAACGACGGCGGAGCTGAAGGAGAGCTCGAAGGTGATGTTCCCAAGCGAAACAGACGAGCTGAAAGTGAGCCAATGCGAGAGTTCGGGGCTGATAAAGGCGACGCTGTCG…
SbbHLH18	Sbai1A562T77	ATGGCTCTAGAGTCCGTCATCTTCCAGCAAGATCCCTTCATTTATGAGTACAACTACGACATGGGAGGCTCCCCACCTTCTTCTTCACTAGCCTGGAACCCCAGTAGTTCTAATTCCCCGGAGATCAACCACGACGGCGACTCATCCTCCAGCCGCCGGAAGAGGCGGCGGACGAAGCCGTTGAAGAACAAGGAAGAAATGGAGAACCAGAGAATGACTCATATTGCGGTGGAGAGAAATCGCCGGAGACAAATGAATGACTATCTTGCCATTCTTCGTTCTCTCATGCCCCCATCCTATTCTCAAAGGGGAGATCAAGCATCAATTGTTGGAGGTGCAATAAATTTTGTGAAGGAGCTTGAACAATTGAACCAATTTCTTGAAGCACAAAAGCAACAA…
SbbHLH19	Sbai1P579T96	ATGAACCACTATCTCTCTCTCCTCCGTTCTCTCATGCTTGCCTTCTATGTCAAACGAGGTGATCAAGCATCTATAATTGGAGGAGTTGTGGATTACATCACAGAATTGCAGCAGCTGCTACAATCCCTAGAATCGAAGAAGCTAAGAAAAGCAGCTTATAATGAAGTATTAATTAGCCCAAGGGTGATGTCAAGCCCGAGAAAGCCGCCATTGAGCCCGAGGACACCCCAGCCAAGCAGCCCGCACAAGCCCTGGTCTCTTCCCAGCCCGGTGGACCCATCTCCATGTAATTCTTCGGCCTCCTCCTCCATTAACGACGCCGTGAATGAGCTCGTTGCTACCTCCAAATCAGTTGTGGCCCAAGTTGAGGTCAAGTTTCACAACACTGCCCTTGATCCT…
SbbHLH20	Sbai1C584T7	ATGGATCAGCTGAATCCCGATTCGCTCTTTCAATCCATGCAGAACTCGAGCAGTTTCCAGCCTGCGCCTGATGTGCGCGTGCCGCCCACGACCTCTAATCCTGACTGTCGAGTGGAAGCAGAAGCAAAGGACACTGTAACTGCAAGGAAAGTGCAAAAAGCTGATCGTGAGAAGTTGAGAAGGGATCGTCTGAATGAGCAGTTCACGGAGTTGGGGAATGCCCTTGATCCAGATAGGCCTAAAAATGACAAAGCTTCTATTCTTGGTGATACAATTCAAATGCTAAAGGATTTGACTGCTCAAGTTGAGAGACTAAAATCTGAGTATGCCGTGCTCACTGAGGAATCTCGTGAGTTGACTCAGGAAAAGAATGATCTCAGAGAAGAAAAGGCATCTATT…
SbbHLH21	Sbai1A597T73	ATGGCGGGCAATGGCGGGTTCGGGGATGACCCGTTGGCACCCGGGTGCTACTCGCAGCTTCTTTTTGGCGATGAGAATTCGGGTCAGGACACAGATGGGTTATTCGGGTTCACTTCCTCGTTTTCGTGTGATGACAACGTTAATGGCGACATCATCAACGCTCCCAAGATGCTGTGCTTTGGTGATTATGCGAAGCCGTGTAATGTCGATAATGGGAAGAAAACGGGTCAGAAACCCGGGTCCACATGCATGGACTCTTCAACCAAAAATGTCAATGTCAAAAAGAAGAGAAACGGGTCGGGTATTCAGAGCCCGGCGGGCTGCGTCGGAGCCCCGATCAGAAGTGATCGGAATGGTAAGAAGCCCAGGTCGGAAAATGCTGGTGTTGGCGGCCATGCA…
SbbHLH22	Sbai1A598T84	ATGGAATGTGTAGGTGCAATGTGTGAAGGGGAATGGAACAACAGCTCCTTGGAGGAGGCTGATTTCATGGCACAATTACTCGGTGGAAATTGTTCTTTTCCGAATGAGGTGCAAATGAATAATATTGCTGCTCTCTCAATGTACTCGAGCTCCTTTTCGATGGGGGGTCAGAACCATGTAGGATACTACTACCACCCTACCAATTTCATCATGGATGATGATGGTAAGAACATGAATGGCTTTCGAGTCGCTAATGATGCCCTTGTAGACGAAGCTCATGAGGAGGACATGGAGTCCGATGATCTTCAGCTTGGAATTGAGAAGATACCTGAGATTTCGAAGAAAAGACATCGTCTTCCCTCGGATGATGATTCGAATGGAGTGAGTTGGAGTTCAAGC…
SbbHLH23	Sbai1A634T88	ATGAGTCAATGCGTCCCGAGTTGGGAACTCGACGACAATCTTGCTCCCTTCAACTTCACTTTCTCAAACTCGTCTAACTCGTTCACCACTACCGATACTCCCTCATTGGACTATGAAGTAACGGAGCTAACATGGGAAAATGGGCAGCTAGCCATGCATGGCTTAGCGCCGCCGCGCGTGGTCAACAAAGTCGGCGGCGCAACCGCCACTCCGACCACATGGGACAAGCCACGCGCCGGTGGGACACTGGAGTCTATAGTCAACCAAGCCACCCGGGAGGCCCACCCCAAGTCCGCCGTTTCCGCCGCCAACGAGCTGGTGCCGTGGTTCAACCACCACCACGCCTTCGTGAACCCCGCCAAGAGCGCCACCATGACCATGGACGCCCTGGTGCCCTGC…
SbbHLH24	Sbai1A643T101	ATGTATGAAGAAAATGGTGGATTTGATGAAGGCAGTTTGCATGGAGGAGGGTTGATGAAGCAAGGTGATGATCATGGCTTCTCTCAGAGCCACATACAAAATTGCAATAACAATTACTCCATGGATGACCAATCTTACAACCCAATTTCCCAACAACAACAAGTTGCAGTTGCAGTTGCTTCTGCTCTGGAGATGGAGCTTCAACAGCACCTGGAAATGGAGCAGTGCTACAAGAATGGAGGAGAGATGCAAGAACTTGTCCACGATTCTTCCAGCTGGCAGGACATGAGCAGCAGCAGCTTCAATGGCGAAAACCACCACCACCAAATCTACTCCACACCTCCCGATCTGCTCAACATCTTCCCTTTGCCTCGATGCTCCTCATCTTCATTGTTTCCC…
SbbHLH25	Sbai1A645T83	ATGGAGCTTCAACAGCATCTGGAAATGGAGCAGTTTTACAACAACGGAAATGGGGATGAGATTCAAGAAATAAGTAGCTTTAATGGCGAAAACCACCACCAAATCTACGCAACCCTATATCCTAACCCCCCCACACCTGATCATTTACTCAGCATGTATCAAAATGGTGATCTGGGCCCTTTCGATATTGGAGTTTATGAACCAGAAATGGAGTGCAACGGAAAAGATGTCAAGCATTTAACTACTGAAAGGCAGAGAAGGCTGTTCTTCAATGAAAAGTTTCAAGCCCTGATGAAATTAGTCCCTAATCCCACCAAGAGCGATAGAGCCTCGATCATTGGCGACGCCATAGAGTATATAAACGAGCTGAAGAGCACAGTGACAGAGCTCAAAGGGCTG…
SbbHLH26	Sbai1C647T15	ATGAGCAGCAGCAGCAGTTTTCTCCACTCGAATCCCACGAATCACAACACTTCGAAGCAGGTTTCAGCTGATGGGGAATTCTTGAAGAGCAAGGAATTCATTGGCTCCGATTTTTATCAGAATAATCAGCAGCAAAACGGTGGATTAGCCAGATATCGATCGGCTCCAAGCTCCTTTCTATCTGCTCTGTTGGATTCAAACACGGATAATAGCAGCAGTGGCGATGAATCTGAGGCGTTTTTCTCGGCGTTGATTGATGGGGCGAAGAATGATAATCAGATGCAGTATTCAATGAAGCAAGAAGAACGTGGGGTGGAAATGGGGGCCCGACCCGGGTTCCAAAACGGGTTGGTGGGTGGGTTTGAGAGTGTGGTGAATGAAGGTGGGGGTGCTGTTGTT…
SbbHLH27	Sbai2C46T10	ATGGATGGTGAGAATGTATCTGAATATTTGGAGGATGATATCTTCACCATTCTTGAAGCTCTTGAAACAGGCTGTGATTATACTATTAATCCAGTACTGTCAAGTGAAAGCAGTTTCGAGTTCCAAAAAACAGGCTGTAATTCTCCATTACCTGCTTATAATTTTCTCGAATCCGAAACCGAAGCTTCCTCCCCCAATCGTAAGAGGCAAAAGCTCAACACCGGCACGGCCATGGCGGAAGAAGGGCAGCCAAAAATGTCCCACATAACGGTCGAGAGGAACCGAAGAAAACAAATGAACGAGCATCTCTCCGTGCTTCGTTCTTTGATGCCTTGCTTTTATGTCAAGAGAGGCGATCAAGCATCGATCATAGGTGGAGTTATCAACTACATCAACGAG…
SbbHLH28	Sbai2A48T85	ATGATATCTTCACCATTCTTGAAGCTCTTGAAACAGGCTGTGATTATACTATTAATCCAGTACTGTCAAGTGAAAGCAGTTTCGAGTTCCAAAAAAACAGGCTGTAATTCTCCATTACCTGCTTATAATTTTCTCGAATCCGAAACCGAAGCTTCCTCCCCCAATCGTAAGAGGCAAAAGCTCAACACCGGCACGGCCATGGCGGAAGAAGGGCAGCCAAAAATGTCCCACATAACGGTCGAGAGGAACCGAAGAAAACAAATGAACGAGCATCTCTCCGTGCTTCGTTCTTTGATGCCTTGCTTTTATGTCAAGAGAGGCGATCAAGCATCGATCATAGGTGGAGTTATCAACTACATCAACGAGCTACAACAGCTAGTGCAATCCCTGGAATCGAAG…
SbbHLH29	Sbai2C56T3	ATGGTTTCAAGAGAGCACAAGAGAGAAGCCCTTCATGATAAGCTTCAAATTCTTCGTTCTATCTCTCATTCTCATGCTATGAACGAAAGCTCAATCGTGTTGGATGCATCGAACTATATCAAGGAGTTGAAGCACAAAGTGGAGAGATTGAATGAAGAAATAGGAAGTGCAGAAAGCTCAAGCCCTCAGAATCATCTGTGGCCTAGAGTAACAGTAGAAACCCTAGACAAGGGCTTTTTAGTCAATGTACATTCAGCCCATAGTTGCCCTGGATTGCTGGTATCAATATTGGAAACATTTGAAGAGCTTGGCCTCAATGTTCTTGAAGCTAGGGTTTCTTGTGCAGACACTTTCCATTTGCAAGCACTAGGAGGAGATAGTGAAGATGATGCAAAATGT…
SbbHLH30	Sbai2A78T62	ATGGCGTTTCCTTATACACATGATGAAAGTGATATATTTAAGGATCTTTCAGTTATTGATGAGAAGGATAAGATGATAGAGGATCTACTTGCAGATTGTGGTGCTTTAGAAGCTAATGAGAGTGTGAAAAAAAGGGCAGGAAAAACCCTTAAAGAAATTCATCATCAACAAAAGAATGATAGTAGCAAAGATGAGTCAAAGAAAATGGTTCACAGAGAGATTGAAAGGCAAAGAAGGCAAGAAATGGGTGCCCTCTATACTTCACTTCGATCCCTTCTCCCTCTTCGATATGTCAAGGGGAAGCGTTCCATATCTGATCATATGCACCAAGCAACTAATTACATCAAAGATATGGAAAAAGAAATTGAAGAAATGAAGATGAGGAGAGACAAGTTGAAG…
SbbHLH31	Sbai2A78T65	ATGGATGGATCTAACACGAGGCGGCTTATGCATAGAGATATCGAACGCAAACGAAGGCAACAACTCTCCAACCTTTGTGCTTCTCTTCACTCTCTTCTTCCTATTCACCAGATCAAGGGGAAACGGAGCGTTTGTGATCAATTGGAGGAAGCTGTGAATCACATAAAAGAGAAGCAGAAAAGTATTCAAGAATTGAGAATTCGCAGAGACAAGCTAAAGAAATCATCTAATTTATCAAGTATAAAATCGGATAGTTCAATGGATAGTTATGATTGTCATAACTTTGTTACGATCGATCTTGTCCAAGATGGGGCAGAGATTCTCATCTCTCTTAGCATCAAAAGTCCTGAATTCGGGCTCTCGCGGGTACTAGCAGAATTGCAGGAAACAAAGCTTGAT…
SbbHLH32	Sbai2A78T66	ATGTTCTCTTCAAAAAAAAGTGATGAGTTGGTGTTCGGAAACCCAACTACTTCTACTACTTCTCAAGGGTTTCAAATCCCCGAAGATCTGATCCTGGATCAAGCTTTCATGGATAGCAATTTTATTAATTTCTCCACTGAAACTAAGGATAGCCCACTAATCAGCCAAACGACAAGCTTTGGTTTGTCCAAACCAAGAAAGAGAGAGAGCAATATCAAGAAGGTTATTCATAGAGACATCGAAAGGAAGAGAAGGCTTGAAATGACAAATCTCTCTCTTTCTCTTGGAGCCCTTCTTCCTCTTGATCACAAGGGTAAACTCTCTGTTAGTGATCAAATGCAAGAAGCCACCAATTACATAAAACAGATGCAGAATAATATCCAAGAATTGACAGCTCGG…
SbbHLH33	Sbai2A78T63	ATGTTCTCTTTACAGCCCAGCGATTTGCTTGTTTTCGGAATCCCAACTACTTCTCACGGGGATCAAATCCGTGAGGATCTGAAATCGGATAGAGCTTCAATGGAAAGTAATATTATTAGTTTTGGCAGCTGCGAAAACAAAGAGGAAACAACAAAGTGCACATCCAATATGACGAAGAAGGCTATACATAGAGAAATTGAAAGGAAAAGGAGGCAAGAAACCTCAAACCTTCATACTTCTCTTGCTTCTCTTCTTCCTTCTTACCACAACAAGAGGAAAGGATCTGCAAGCAATCAAATCGGGGAGGCAGTGAATTACATAAAACAGATGCAAAAGAATATTGAAGAGTTGAGAGTTCGAAGAGACAAACTGAAAAAGTTATCTGAATCACATGTTGGA…
SbbHLH34	Sbai2A94T93	ATGGAAATGAGTGAGCTTTCAACATTTAAATCCATACTGGAAGCAGAAAATGAAGAGTGGTACATGAGCAACGGAGAGGGCGGCGGAGGGGAGGCGGCGGCGGCGGCGGGGGGCATGCATGACATGTCATACTCACCAAGCTTCACAGAAGCAGGTGGTGAGATGAACAATCATCAGATGCAGCTTCTGCCATCAGTTGATTCTTCTGCATCTTGCTCTCCAACTTCAGCCTCAGTTTTCAACAGTACTAATCTTGATCAGGTTAACTATTTCCTGCACCCAAACAACCCCTTAGATGCCACCTTTTCTCTGCCCTCCGATCAAACCACTGGCTATCTTGAAACTGCACTCAATAATAGATCAGGAGCCTTTAATTTGACCTCATCCACCAATGCCTTC…
SbbHLH35	Sbai2A97T109	ATGCTACCCAGGTCCAACGCCGCCGTCTGGATGGACGGAGAAGAAGATGAAGCTATTTCATGGCCGCCGCGCACCTCCCACGCCGACCCTGACGTGTCTCGCGATGAGGAAATGAACGCTTCTCTCTCCTCCTTCAAATCCATGCTTGAAACCGATTGTTTCATCAACAATGCTATCAACGCTCCTAATCCAATGTATCACCCCGAGTTCAGCTCGCTGTTGTTTAATCCCTTGGACTCCTCGTCTTCCTGTTCTCCCTCCCAAGCTTTCCCTCTGGACCCCTCCCATCAGATTTCCTCATTTCTGCCGACTAAATCTGTGCTTCCTTCTCTGTTCAACAATAATTTTGACAATGGCTTCGATTTGGGCTGCGACCCGAATTTCTTCCCTGGGCAGGAC…
SbbHLH36	Sbai2A138T106	ATGATGGCTGGAAACCCTAATTGGTGGAGCATGAATGACATGCATCCACAATCTCACCAGCTTTCTTCTCAGTTTGTTTACAGCTCTACTTCTCCACTTTCTTCCAACCCTTCTCCTCCACATGATCATCATCTTCCCAACCAGGAATTTCCAGTTAGGGGTGGATTAAGTGGTGGTGGTGGTGAAGAAGAGAGATCATTCGGCATGAGTCTTTTTCAGCAACAAAAGAAGTTGGAAAATTGGGAGGAGCAAGTCTTGAATTTGAATCCATCGTTTACTAGGGTTCATATTGCTGACGTGAAGCAAGAAATTCCACAACCTAATTGCCAAATTTATAATAGCCATGTTGATCATGAATTTCAACCCAATTCTAATTGGCCTCCACATCACCAATCTATC…
SbbHLH37	Sbai2A143T119	ATGAATCAAATGGATGATCTTGATTGGAGCAAAGAACTGGAAGAAAGCTTGATAATTCCGAGCTCAAACGGCGCCGTTTTCTACAACTGCAACAAGATTCATGAAACGAGCTGCAATCCAGTACTTCATCAGGTTCTTCAGAAGCCTGACTCCTCCTTCTCCAATGTTTTTCGCAATGGAATTCAAGATCAGGAGGTGTGGTTAACAGTTGGGGAGCTGCCATTAATGAAGGAAAGACAAGCAGGCCTTGCACATTGCATAATAAAGCCCGGGATTTCGACAATAACGGGCTCGTTCGAGTCCCTCAATTGCTTGCTGTCGGAATCACCCAGCCTGACGGACACCACCACATCACTGGAGGATGATGGGATTTCCCTCATCTTCTCCACGATGAAACCT…
SbbHLH38	Sbai2C166T17	ATGTCGAGCAGAAGATCGCGTACGAGACAAACCGGAGTTTCTAGAATAAGCGACGATCAGATCGCCGATCTTGTCTCCAAACTGCACCAACTCATCCCTGAGATCCGCAATAGGCGTTCCGACAAGGTATCAGCTTCAAAGGTGTTGCAAGAGACATGTAACTACATAAGAAACTTGCACAGAGAAGTGGATGATCTGAGCGACAGGTTATCGGAGCTTCTAGAATCTACGGACAGTGACAGTGCTCAAGCCGCCATTATTAGGAGCTTGCTCATGTGA
SbbHLH39	Sbai2C173T19	ATGAAATTCCTTCAGGATCTTGTCCCTGGTTGTAGCAAGGTTACTGGAAAAGCTGTTATGCTGGATGAGATAATCAATTATGTACAGTCTCTACAACGACAAGTTGAGTTTCTATCGATGAAGCTTGCTACCGTAAATCCACGACTAGACTTCAACATGGAAGGATTTCTTACTAAAGATATAGTGCAATCTAGAGGTGGTCTGTCATCTTTGCTGGCTTTTCCACCGGATATAGCCATGCATTTCCCTCCTCTGCACCCACCACAACACGGGCTAAACCAGGCCGGTTTTCAAAGGGCAATCAGACTCGATTCAACCAGTGTCTGTGGAGGATTAAGTGAACCTACCTCTCAGCATATGCAGGCAACGGCCAGTGTGTGGGACACCGAACTCCACAAT…
SbbHLH40	Sbai2A176T90	ATGCATCAACAAAGCAATAGTGATGCATACATCGGAATGGCAGGTGGTGGTGGATCAACTTTGACCTTCCCTGAAGTATCACAAATGCTGCCATGGACACTCCCTCCGGTTCACACATTCAACCAGGACCCGTTTCTCCTCTCTCCTCCCTCCTACAGGGGGACATCTGGACTGCAATTCGGCTACGACGGCGCCTCCTCGGACCACCAGCTCAGGCTGATCTCAGAGTCACTAGGGCAGGTGGTGCACCCCAGCCCCGCCGCCTTCGGGCTTCATGCAGAGCTCCAGAAAATGACAGCCCAAGAATTCATGGATGCCAAGGCTCTTGCAGCTTCCAAAAGCCACAGTGAAGCTGAGAGAAGACGTAGAGAGAGAATCAACAACCATCTTGCTAGGCTC…
SbbHLH41	Sbai2C206T13	ATGGAGCCAACCGTTGAAGCTACTCAACCGCAATTTAGATCCGGAATAACCGGGCCCAAACAAGGAGAAATGGGGTTCGGGTTCGACGAGTTCCACGGCTTAATCTCCGGTCCACAGGAAACGGAGAGCACCTCGTTCACGGCGCTTCTCGAGCTCCCGCCACCGCAAGCGGTGGAGCTCTTAGTCAAGGAAGATTTCCCGGCGAAACCTATGCCGCCACCAATCTTTCCTTCCAATATTGCACTCATTGACCGCGCGTCAAAGTTTTCCGTATTCGCTTCCGCTGATAACCCTCCGGAAAGTGCGAATATCTTGTCGGCTTCGAGCTCGCTGAACATTGATTCAGTGAAGCAAGAGCCGTTAGAGTCGGAATCCTACCTGAATACTTCTTCGCCGGCG…
SbbHLH42	Sbai2P214T41	ATGTACATACAATCATGCAGAATGTACAACTCATCATCGGCATTGACGTTGAAGCAGGAGTTCTTCAAGAAATGGATAAAGGGTCTCCAAATATACAGCAATCTGAAGAAGGAGATGACGATTCTGGAGAGAAAAAAGGCGATCAAATTGTCAGCAGATGTGGCCATTGCTTCAACGAGGAGAGTTTCGACTCACTGGAGAAGAGCTCTAATGGCGGACACCGCCGCCAGGGCCGACGGCGCCGCCAGAACGGTGGTGGAGAAGATTCTGGGGCGGAGGGTTAAGGCACTGGTGATCACATGCAGCAATAAGATCGTGAGGAGAAGCTGTAGGGCTCACCGGCGACGAGTTGTACGTTCGAGTAGTGTTAAAGCAACTTCCATTGCCAATAAGCTGGTC…
SbbHLH43	Sbai2P217T60	ATGTACATACAATCATGCAGAATGTACAACTCATCATCGGCATTGACGTTGAAGCAGGAGTTCTTCAAGAAATGGATAAAGGGTCTCCAAATATACAGCAATCTGAAGAAGGAGATGACGATTCTGGAGAGAAAAAGGGCGATCAAATTGTCAGCAGATGTGGCCATTGCTTCGACGAGGAGGGTTTCGACTCACTGGAGCAGAGCTCTAATGGCGGACACCGCCGCCAGGGGGGCCGACGGCGCCGCCAGAACGGTGGTGGAGAAGATTCTGGGGCGGAGGGTTAAGGCACTGGTGATCACATGCAGCAATAAGATCGTGAGGAGAAGCTGTAGGGCTCACCGGCGACGAGTTGTACGTTCGAGTAGTGTTAAAGCAACTTCCATTGCCAAGAAGCTG…
SbbHLH44	Sbai2C221T10	ATGAGGGAATCCAACAGCGACAGAGAATTTTCCGGTATGAACAGTATCAACTCACTGTTGAATCAGCATAACCTGTCGCCGTTCGCCAACTTCGATCCGGCGTCGTCGCACGACGAATTTCTCCAACAAATGCTCTCCTCCGTGCCGCCCTCCTCCACCTCCTTCCCCTGGGCCGACGACCACCCGCCGCCGGACATGGAGGACCAGAAGATGAGGCAGCAGCAGATCAGCAGCGGCGCCGCCAAGGCCTTGATGATGCAGCACCAGTTGATGCTCTCCAGAGGCCTCGCCGCCGCCAATGGCCCCATGTCTCATGCTGATCAGAACGATGCCGGTGATGCGCCGTCGTCCAATTCTGCTAATTTGGCAAATGATGCTTCGATTAAAGCTCTCTTCAAC…
SbbHLH45	Sbai2C222T13	ATGAACAATCTGAATTCACTGCTCAACCACCACCACAACTCCTATCTCCAAGAAACTCACGATCATGCCCGCTTTGATCCTGCCTCCTCTCACGATGATTTTCTCCAACAACTGCTCTCCTCTGTCCCTTCCTCCGCCGCCTCTTTTCCCTGGGCTGACGATTCGCCGCCCCCCTTTCTCGGCCAATTGAGCGAGCAGTCCGCCAGGATGAGGCAGAACCAGATCAGCCACGCCGCCGCCAAGTCCTTGATGCTTCAACAGCAGTTATTGCTCTGTCGAAGCCTCTCCGCCGCCGATGATCTCCCTTCACCCGCCGGAGTTGACTCTACTCTTCTCAACATTCCACAAAGCGACTACAACGACGTCGTTGACGCTCCATCCTTCTCCGATAATGCCTTC…
SbbHLH46	Sbai2P272T51	ATGTGCATTAACTCAGAAACATCACTGAAAGAAGAATTCCTGAAGAGATGGATAAAGGGCCTCCACATATGCAGAAATCATGTGAACAAAACCACCAACATTTTCGACAGAAAAAATGCCATAAAATTATCAGCTGACGTGGCCATTGCTTCTACAAGAAACCCCACGACCAACTGGAGCCGTGCTCTACTGTCCGACGTCGTTTCGAGAGACAACAACAGAATCCTCGTCCAACAAATCTTAGGCCACAAACCAGATAAAAAGGCTTTGATCACATGCAGCAAAAGGATTTCCAGTTCCATGGCTGATCGGAAATTGGTCAAGAACAGGACCAGTGTGCTTCAAAGGCTTGTACCTGGGGGTGAGAAAATGGATGGGGTTTCTTTGATTGAAGAAACC…
SbbHLH47	Sbai2A277T65	ATGCAGCCTGCGAGCAGTGAATTCAGTGCCATGAACAATATCAACGCACTAATGAACCAGCATCAAATCTCATCCCTTCAGGACTTCCATCATCATCAGATGCTGGCTTCTTCGCAGTTCGATCCCGCCACGTCACACGACGATTTCCTCGAGCAGATGCTCTCCTCGGTGCCTTCCTCCGCCGCCGCCTCCTTCCCCTGGTCAGAGGACCATTCGCCGCCGCAATTGGAGGAGCAGTCCGCCGCCGTGTTGGCCTCCAAGCTGAGGCACCATCAGATCAGCAGCGGCGCCACTAAGGCCTTGTTGCTTCAGCAGCAGTTATTACTCTCCAGGAGCATCGCCGCCGCTAATGGCCTCCGCTCCCCCACCGGATCCGACGTCTGCCATCTCCCCATGCCT…
SbbHLH48	Sbai2C306T11	ATGTATATATATTGCAATCAAGAAGTGCAGGGTGATGATGATGGGATGATATATGGTGCAGGTTTGAAGGAAGATCGAGCTTCAATGGACTCCATTTTTCGCCTCGACGAAGGAGGCCGTGCTGCTCGTGCCGCCTTCCTCAGACAAATGATGCAGTCTTTTGGTTGTGTTCACGTTTGTCTTTGGTCTTACTTGCCTCCTCCTTCTAACTTTTTGATGGCTTTGGATGGAGTGTATCGAGATGATCATGTTAGCAACCAAGCAAGCACATCTTATGGAAGCGTTGCTAGACGCCTTTTCGATGAGTATCGAGAATCTGTGATATATGTTGATACTGGAAGAATCCCGGGTCTTGCTTTCAAGAATAATTTTCCTTACATGGAGCTTAAGCTGCATGAT…
SbbHLH49	Sbai2A307T38	TTGAAGGAAGATCGAGCTTCAATGGACTCCATTTTTCGCCTCGACGAAGGAGGCCGTGCTGCTCGTGCCGCCTTCCTCAGACAAATGATGCAGTCTTTTGGTTGTGTTCACGTTTGTCTTTGGTCTTACTTGCCTCCTCCTTCTAACTTTTTGATGGCTTTGGATGGAGTGTATCGAGATGATCATGTTAGCAACCAAGCAAGCACATCTTATGGAAGCGTTGCTAGACGCCTTTTCGATGAGTATCGAGAATCTGTGATATATGTTGATACTGGAAGAATCCCGGGTCTTGCTTTCAAGAATAATTTTCCTTACATGGAGCTTAAGCTGCATGATTTTCCCACACTCGTTTCCACTGATCTCCAACTGCAGTTCTACCAAGAAGCTGGGATTAAGACA…
SbbHLH50	Sbai3A9T121	ATGCTGCCGTTACCTGAATTCCCGATCACCGGAAGCTGTGAGAGTGTGAAGAAGGAAACAGGCGGCGGGAGCTTGTCGGCGCAGAGCATCGCCGCCAGGCAGAGGCGGCGCAGGATCACGGAGAAGACGCAGGAGCTGGGGAAGCTTGTTCCAGGTGGGCCCAAGATGAACACTGCTGAAATGCTGCAATCTGCTTACAAGTACATCAAATACTTGCAGGCTCAACTCCGACTGCTACAACTCATCACAGCTTCACATAATCAGGAAACGCCATTGGCAACTTCAGAAGAACTCCACCATCTTCTCCAGTCTCCATTGATTCAGGAAAAGCTCTACTCTACTGAAAACTGTCTTCTTCCACTCAATTGTGTTGAGCAACTTGGCATTGATCAGACTCCA…
SbbHLH51	Sbai3C9T7	ATGGCTGAGGCGGAGGAAGAGGAAACTGATTCTGATAAGCTGAAGCGAAAAATTGAGGCCCTTGAAATAAAGTTTGATTCTTGTAAACCTGGACATTATGATCTCTTATATTGTCCTAAGTGTAAAGGTGGAGAATCGATTCTGAGGAGTCTGTCATTTCACACAAGCCAAAATAGGAGTTATGCAATATGGAGGTGCTTCAATTTACAATGTGGATGGGCAGGGCAGGTCTTTGCAGATCCCGATAATGTCAATTCCGCTCGGCAATTGATGGGGGAAAGTCAAAGGCTAGAGTCTCTGGGTGTTAAGTTGCTTGCATACTTTGCTGATAGAATGATATCGAAGAAAACACTGGAGAGAAATAATGTTATGCAAGTTGCTGGTGATAAGAAAGTAATC…
SbbHLH52	Sbai3A35T63	ATGGATCAAAACCCTAGTTCGAGCTCGAAGGCAGATAGAAAAACCATAGAGAAAAACAGGAGAAATAAGATGAAGGCCCTCTACTCCAACCTCAACTCTCTTCTCCCTACACCTAGGGAAACGGTGTCGTTGCCGGATCAACTGGAAGGAGCTGCAAACTACATAAAGATGCTTGAAGCAAAGTTGGAGGAGATGAAGCAGAAGAAAACGAGGCTCTTAATGCCTGCAGCTTCTTCTTCGACTACTGCCCCATCAGTATCATTACCAAATTTGGACATCCTTGTGATGGGTTCTGCCCTTGAGGTGGCTCTCGTAACTGGACTAAGTTCTCAATTCATGTTCAATCAAATCATCACAATGCTGCATGAAGAAGGTGCTGAAGTTGTCAACGCCACCTTT…
SbbHLH53	Sbai3A45T140	ATGGCAGAAGAATTTGGAGGCGGAGTTTGTGGAGGAAAGTGGCCATGGAATTCGTCAAGAAATCTCTTTGCTTCATCGCCATGTTCCTTAGCAACCAACGACATGCCTAGCTTTGGGTGGCCTAATCATGATCTGATAATCGACATGAAAGCTGCAAGATCAAGCGACGACTCCACTGGCTCCGCCTCCGACGGCGGCGTAATGATCCAAGATGTTCAGAAGCCACAGCAGAATTTCCAAATGATGGGGATAAGCCTTTCGTCTTCCACTGCTCCGGATGAGTGGAACCAGGATTTGTTGCATGATAGTGGAAGATCAGAGGAGAATTATTCCTGCAGCTTTCTACTTGATTCAAGCATGAATTATGAGCAGGATTGGAGTAATTCCACTAATTCTATT…
SbbHLH54	Sbai3A45T141	ATGGATAAGAGGAAGCAGATTGATGAGGAAGAGGAGGAGGATGAAAAGTTCAAATCCAAGAATCTCAAAGCTGAGAGACGAAGGCGCAAGAAGCTCAGTGATAGACAACTAGAGCTGCGTGCCATGAAAAAGGCGACCATAATCACTGATGCCATCACTTACATTGAAGAACAAAAGAAATGTGTGGAGGAACTCAGTAACCAACTGCTGCAAATGGAGGCAGATAGTGTTGATCATATCAAACTGAAAGAGATTGACGAAGAAGAACGAGAGATGAAGAAATGGGGAATAACACAGCCAGAAGTTCAGGTAAGCCACATTTCAGGGACGAAGCTATGGATAAAGATCGTCTTCCAAAAGAAGAGAGGGTCGCTTACTAAAGTGATGGAAGCCATTAAT…
SbbHLH55	Sbai3A88T94	ATGGATTCTTGCCTTCCAGATTGGACTGCTGATGTTGGAGCTGAATTCTGTCTCCCTGTTCTCAGAAAACCTTTGGTATTGGACAATGAACTGGTTGAGCTGTTATGGCAAAATGGGGAGATTGTGATGAACAACCAAACCAATAGAAAACAAGGCTGTGATCACTCTAAATCAAAGCAAGTTCACAAGCATGATCAACCAACAATTAGGGCCTCTGATAATCCTAACCATTTGATTCAAGATGTTGAGACTGTGTCTTGGATTGATTGCCCTATTGATGAATCCTTTGAGAAAGAATTTTGTGCTAATTTCTTGTCAGAAATTCCGTCCTTTGATCCTCTTGAAGCCAACAAGCAATCTGGGAAAGTCGAGAAAGGTTTCAAGTTTGGTGCATCTGAG…
SbbHLH56	Sbai3C99T7	ATGGGCTGCAAGAGCATGATAACTGGGAATTTGGATCCAGAGAGGACGAGGAGTGGTGGGTTGAGAACGAAACAGGCTGGGCGTGGGTCTTGCAGAGGAATTGCTGCAATGGGGTATTTGTTGAAAGAGGCTCTCAAGACTCTTTGTGGGGTTAACCAATGGTCTTATGCTGTTTTCTGGAAGATTGGCTGCCAAAATCCCAAGCTTTTAATTTGGGAAGAGTGTTACTACTTGCCTGCATCATCATGTTCAAGGCTTTCTGGAAATGAGAATCGAGATGATGCTTTTCAAGATTACGATGCTTCTTGGGCTTCAGCTGAAGCTTCTAGTTCACAATCCATCTTTCAGGCAGGAGACAAGGTGCATTTGCTTGTGAACGAGATGATGAAGGACAACCAT…
SbbHLH57	Sbai3C104T4	ATGGATAAAGATTACTTTATGAACGTGGGAGAGTCACAGCATTTGGAGAGCTCAATGCCAAATCCATGGAGTGGACTAAACGATCACCAATCTTTCCTGGGCCCCACTTCCTCCATGGATCACTACTCCCATTTCGACTCCACTTGGAGCTCAATGGCCTCCACCACCCCCGCCGCAGCCACCACTTCCGCCGCCGCACTCCACCAGCTGATCGGGAAGCTCAGCCCGGCCGGCAACTCCGCCGCCTTCCCCGCAGCGAGCCCGCACCAGATTAGCATTCCCAACTTGCCCCTCACCCCTCCCCTCCCTTCTCTCTCCTCTGATCCGGGCTTCGCGGAGCGGGCCGCCAAGTTCTCCTGCTTCGGCAGCCGCAGCTTCAATGGCAGAACCTCCCAATTG…
SbbHLH58	Sbai3P113T35	ATGGTGAAAAACGGGTGTCCATCACCATCACTGGTGCTGGATAACGAGAGAGGAGAGCTGGTGAAGGCCCTGGTCAAGCCACCTGGTCAGAAAGTGGCCAACGCTGAGAAGGCCATGATCGCCATGAGAAATCACAGTGAAGCTGAGAGAAGAAGAAGAGAGAGAATCAATGGCCACTTAGCCACTCTTAGAACCCTAATCCCTGGCACTAACAAGATGGACAAGGCAGCACTTTTGGGTGAAGCGATAAACCAAGTGAAGCTACTCAGGCAAAGTGCAGCAGAGGCCAGCAATGGCCCAGAGCTCATCCCATCAGACATAGATGAAGTGAAGGTTGATCAAGTTCAAGAAGATGGGACATGGATCTCCATTAAAGCTTCTCTGTGTTGCGATTTCAAG…
SbbHLH59	Sbai3A141T71	ATGGCAGCTTTAGATAGAGAAATGGAGTGGCTCAGACCCCTTGTCAACCACCACCACTGGGACTACTGTGTCATTTGGAGTGGTGCAGAAGGGATCAAAATCAAAGATGAAAATGGTGTGGAGAATCATTTGTTCGATGAATGCAAGGATAGAGTGATTAAGCACCCTGTTACAACCATAGCTTGCAAGAAACTTGCTCAGTTGCCATCTGTCATTCCTTTGTATTATGGGGTTCATGGGGATGTTGTGATATCCAAAAGGCCCAAGTGGACAATCCTGAGTACTGCCTCTGTTTCAGATGATGAATCTAATGGAACACAAGTTCTGATCCCCACAGGCTTGGGTTTGATCGAACTTTTTAGTACAAAACAGGTGCAAAAAGATCAGAAGATCATTGAT…
SbbHLH60	Sbai3A152T100	ATGGCAGATCAGTTCATCCAAAGCTACAAACAGTCATTCTCTTTAGCAGATATGGATCCAAACATGGAATTCTTGAACCAATTTTCAGGGCTGAATCCAAGTTATCATCAATTATCTGCAAACATGGAAACAAACTTCCCTGGATTATTCATCCATGATGATATCTCAGTGTTGCCTCCTTTCTCCGATCAGCCCATCATCTTGAACGGCATCAATGATCACAAGGATAGGAAACGGAAGGCGATCGAGACGAGCACCCCAGAGAGCAGCTGTGCTTATTCATCTCCTCAGGTTTCAGACAGTGGGAGTCGAAAGACGAATTGTGGAGGGAAAAAAGGGAAGAAAGTGAAATGCAATGAAAAGGAATTGAGGGAAGTGATTCATGTTAGAGCTAAGAGA…
SbbHLH61	Sbai3A178T110	ATGGTAGTTTCAGAGACTGGTAGCATGGAAAAACAGGATAGCAATAATGGTGTGCAGTTTTCACCACTGGCGATGAATTGGATAGCGAACAATGCTTCTGATTACCTTGGCAACCTTGATTCGAACACACATTATACTGTGAACCCCCTGACTAACGGTATCCATCTGGAACCTGTTCCTGTTCCTCATTGGATGCATTGCCAGCCAACACCACAAAGTTATGTTGAGTTTCTTGCTAAGAGGGGGTACCCTGAAATCCAGGAACAAATGCCTTACGATACATCCACAAAAGTACCGACTTTTGGACTAGTATATCCTACTCACATGGAAAAATATCATAATGAAGGAGATTTTATCACCACAGTCACAGGCTTGGAACATCAATTTGGTCTGCAGAAA…
SbbHLH62	Sbai3A179T47	ATGGTGGAGACGCCGCCCAAGGCTCGCCTTCAGACCATGTTGCAGGCGGCGGTTCAGACGGTCCGGTGGACTTACTGCCTTTTCTGGCAGCTCTGCCCTCGACAACGGGTTCTTGTGTGGGATGATGGGTACTATAACGGAGCAATAAAGACTAGAAAAACTGTGCAACCAACGGAAGTGGCGGCGGAGGAGGCGACGCTGCAGAGGAGCCAGCAGCTTAGAGAATTATACGAGGCGTTGTCAGCGGGGAAAGCAGCCACCAGCCACGGCGGCCCTCCGCCTCGTTGTCGCCGGAGGACTTGA
SbbHLH63	Sbai3C179T7	ATGCTTATAATGAGGATTGAAGAAGACATAGGATTAATCCAGCGTGTGAAAAGCTTCTTCACAGAGTGTCAAAATCCAAATCCAAATCCAAGGCCTGCTTTAACTGAGCACTCCACTTCCAATCCTCCAACCGCCTACTCCGCCCCTGACATGGCGCCACCACCTCCGCCGTCGTCGGAGGACTGCCAAGCGACGGAGGAGGTGGAAGAGGAACAGGAGGTGGAGTCGGAGTCCAATTCGGAGCCTCATCAGAACCCTGCAACAGCTGAGCCCATGCAGCTTGATATCAGGCTCAGTTCACCTGATGACGGCTCCAATAATCTGGACTCCGATTTCCACCTCCTCGCCCTCAGTCGCCCTCCAAATTCACCGGTGAACAATCCGAATGGGGGCTTGGAA…
SbbHLH64	Sbai3C192T6	ATGGCGAACAATCCCGGCGAAGCCCCATCCGACGACTTCCTCGAGCAGATTTTAGGGTTTCCGAGCTATGCCACCGGAGACGAGGCTAATTTGGCGGGAAACGATTCCACGCCGGCGGCGATGATGCTGCAGCTCGGCTCGAGTGATGGCTCCTCTCACTTGGGCCCCATGGGAGTCGGTCTTGGTGTTGGCATCGGCGGAGCGTACGGAGTTGGGAGTGGAGGTAGTGGCTTTCCGTTGGGGTTGAGCTTGGAGCAGGGGAAGGGAGGGTTTGACGATGGTTCGGGGAGTGGGAACAGGTTCCTACGAGACGATCACTTCGATTCCCGCGGTTCCTCTGTTGTCAAAACGCATTTTGAGGTTAAACATAATGGTATATTACAATACAGAGTTGGATTG…
SbbHLH65	Sbai3P196T24	ATGAATCGGGATCATAGGAAATGGGTTCTTCATAAGGTTCATGCTTGTTTTGGTGGCTCAGAAGCTGATAACGTGGCTGCTAAGTTGGATAGGATTTCAGATGTGGAGATGTTCTATCTCTCGTCAATGTATTTCGCGTTCCCTTTTGATAAGCCATCGATTCCATCTCAGTCATTCAATTCTGATAGAGTTATTTGGATGTCCAACTTGGATAGCTCTCTGGAACATTACCAATCAAGGTCATACTTAGCTAGGCTTGCTCACTTTGAGACTGTGGCGTTTATTCCTACTAAATCAGGGGTCGTTGAAATGGGTTCAAGAAAGTCTATACCTGAGGATAAATTCTTGATTCGATCAGCTAAGTCTATAGTTGTAAGCTTGAGCTCGACTCATGCAAAA…
SbbHLH66	Sbai3A199T78	ATGGGAAGTCGATTGCAGCAAGCGCTGAGGAGCCTTTGTTTCAACACTGGTTGGAAATATGCAGTTTTCTGGAAGCTCAAACATCGAGCAAGGATGATGTGTACTTGGGAGGATGCCTATTATGGTGGCAACCAATACCCAGATAACAAATGGTCTAATGCAACAGCATGCAACTCGAATGAAGGTCCTTATTCACATGACCCATTGGGATTAGCTGTGGCAAAAATGTCATACCAAGTATATTCTCTTGGGGAAGGCAGGGTTGTTGGAAATGTAGCTGTTTCTGGGAAGCATTTATGGATATTTTCGGATCAGCATGTTACTGATTCATCCACCTCATCTGAGTATTATGGTGGGTGGCAAACTCAATTTTCAGCTGGCATCAAGACTGTTGCAGTT…
SbbHLH67	Sbai3A226T78	ATGAGCAACCACGACCAGAACGCGACGCAGATGGGTTCTGGATTGACCCGTTATCGCTCAGCCCCGAGCTCGTATTTCGCGTCGTTCCTGAACCCACCGAATGGCGAAGATGGGTTCGGGACCGACGAATTCGAGAGGCTGTTCAACCCGAGAGCCTCGAGTCCCGAGACACAGAGGATCTTTGCCCGGTTCATGAATAGCTCTCAGCAGAACTGGCCCCCTACCTTCGTGGGTCCCACAAAAACTGAGGCTGCAGAGATTGAGCAGCCACAAGTGAGCAATGAGATTGTGTATCAGACTCAGCCTCCTAGTTCCGTGGATAACAGTAAAAGACCATTCTGCCCTCCGGATCCCCACAGTAAGATCCAAGGCGTCGGTGTAGCCAATTCTGCTCTCATT…
SbbHLH68	Sbai3A235T118	ATGGACAACTTTAAACTTGATGATGAATTAATGTTTCTCCACTCAGAAAAACTGGACAGTTATCTTGAAGAAGCATTATCAACAGGGTATTATGACTCGAGCTCACCGGACGGAGCTCATGATCAATCTTCCATGCCCTCGAAGAACATCGTCTCCGAGAGAAATCGGAGAGATAAGCTCAACCAGAGGCTCTATGCACTAAGAGCTGTGGTCCCTAACATTACTAAGATGGACAAGGCCTCGATTATTAGAGATGCAATTGGATACATCCAATCGTTGCATGAAGAAGAGAGGAGAATTCAAGCAGAAATTTCGGAAATGGAATCGGGGAAATTAACTTCTTCAAACACTGAAATATTTAACTACATGGATAGTGAAGATCAATGCACTGCATTTTCT…
SbbHLH69	Sbai3A429T40	ATGGGGATTAGCTTCTTGAGGCCATTCCTCCAAACTCTTTGCTGCAATTCCCCTTGGAATTATGCAGTGTTCTGGAAGCTTAAGCATGAAGATGAAATGGTTTTGGCATGGGAAGATGGATTCTGTGACATTCTGAATCCAAAAGATGCTGTGGGGGCCCCAACAGAAACTCCGTACTTTGATAACTCAAATAAGACATTATCCTCCAATCTTACATCAAGCCTGATCAATGAAACTCCTGGTGAACATCTGGTTGGACTTGCCATCGCTGAAATGTCAAGTGCTTCTCATGTATTGGGGAAGGGGATCATTGGCGAAGCAGCTCTGATTGGGAATGCTCACTGGATTTACTCAGACAGCATAGCAACTGATGTTCTGAGTACCATGTTAGTTCCTGAG…
SbbHLH70	Sbai3P434T4	ATGTCTGGAAGAAGGTCAAGGCAATCAAGTAGCAGTAGTAGTTCAAGAATTAGTGATGATCAGATCATTGAACTTCTCTCCAAACTCTACCAACTCCTTCCTGAAATTCGCAACTCATCTAGGCGTTGCAATAAGGCATCAGCAAACAAAGTGCTTCAAGAAACTTGCAACTATATCAAAAACTTACAAAAAGAGATGGATGATTTGAGTGCAAGACTTTCCCACCTTCTTTCTACCATTGATGCTGACAGCCCTGAGGCTGCAATTATTAGGACTTTGATCTAA
SbbHLH71	Sbai4A45T88	ATGAAAAGATTATTGTCATTTAAAGATGCCTACTATGAAGAACAAATGGGAGCACTGGTTGATACTATGCTTTACCAAGCACATGTCCTTGGAGGAGGGGTGATTGGCCAAGCTGCATTTACAAAAACTCATAGATGGATGTACTCAGATGCACTCCATGAAAGACAAAGTTCTTTAGGATCTTTTGATAGTCTTGAGGTTTTTGAGGAGGATTCTGAGTTTTTTTGCCAATTCTCTATGGGGATAAAGACTATTGCTGTAATCTCAGTGGAACCTTGGGGAGTTTTGCAACTTGGATCCACTCAGAAGAATCCTGAGACAGAAAGCTTTGTGGATCATGTGAAGGAACTTTTCGGAGACATGGATAAACATCAGGAAACTCATATCATAGAGAATGAA…
SbbHLH72	Sbai4A57T37	AGAGAGAGAGAGAGAGAAGAGAGAGAAATGGCTCTAGAAGCTCTCTCCTCAACAGAACTGTTGAATTTCATCATGTCTGCATCGTCAGCCCCCACCCCCTTCAACGACTCCTCCCAAACCAGCCCTCAAGAGAACATCGCCAGCTCCTCCTCCATGCCCCGCCACCCCCACCCACCGCCGCCGCCTGAGTCCGGCCGCAAGAAGCGCCGTCGCCGCCCCAAGGTGTGCAAGAACAAGGAGGAAGCTGAGACCCAGAGAATGACTCACATTGCCGTCGAAAGAAACCGCCGGAAACAAATGAACGAACATCTCGCCGTTTTGCGCTCTCTCATGCCTGACTCCTATGTTCAAAGAGGTGACCAAGCCTCCATTGTTGGTGGTGCAATTGAATTTGTGAAG…
SbbHLH73	Sbai4C61T9	ATGAATCTATGGACTGCTACTACTACTGCCACGCCGGTGGACGCTGACTCCGCCGTCATGGAGGCCTTCATGTCCTCCTCCGCCTCCGATCTGACCTCTTTCTGGCCCTCCTCGTACGCCCTCACCCCTTCTCCGCCGCCTGCCGCTGACTCTGCCGCCGCCGCCGGCCAGTTCAACCAAGACACTCTGCAGCAGCGTTTGCTGTCCTTGATAGAGGACGCCCGCGAGAGCTGGACTTACGCTATTTTCTGGCAGTCTTCCCCCGTTGACTACGGCGGAGCATCGGTGTTGAGTTGGGGCGATGGCTACTACAAAGGCGAGGAGGATAAAGGGAAGCGTAAAACGGCGTCGTCCCCATCCGAACAGGAGCACAGAAGGAAAGTTCTTCGTGATCTCAAC…
SbbHLH74	Sbai4A134T35	ATGGCTTCTGCAAATCCAAATCTAACAGGGGTCCCAGAGAACTTCAAGAAGCAGCTTGCTATTGCAGTTAGAAGCATTCAATGGAGCTATGCAATTTTCTGGTCCTTTTCTGATAAACAGCCAAGGGGTTTGGAATGGTGTGATGGATACTATAATGGAGATATAAAAACAAGAAAAACAGTAGAGGCTGTTGAGTTGAATGCTGATGAGGTTGGGTTGCAGAGAAGTGATCAATTGAGAGAGCTTTATGAGTCTCTTTTACTTGGTGAAAACACACCACAGCCTAAAAGGCCTTCTGCTGCTTTATCTCCTGAAGATCTCACTGATGCTGAGTGGTATTTCTTGGTTTGCATGTCCTTCGTGTTCAATATCGGCCAAGGGTTGCCTGGAAGGACGTTT…
SbbHLH75	Sbai4C199T0	ATGTTGTTGCAAAGTTTTATAGAGAGGGTTAGAGTGTTGGTAGGAATGAAAAGGTGGGATTACATAGTGTTGTGGAAGTTGAGCAATGATGAGAGGTGCATTGAGTGGGTGGATTGTTGTTGTGGTGGAAGTGAAAGAGTAATGGAAATCATTAATGGAGATGAAGATTCAACTAATCTTCCTTGTAGAGATATCATGTTTCCACATCCAAGATTCACTTCATGTCATCTTCTTGATCAGCTTCCTTCTTCCATGTTGCTCGATTCTTCGGGAGTTCATGCTCAAGCCTTATTGTCAAACCAACCTACTTGGCTCAACATAACTTCATCACAACAGGATACGATTGCTACTCGTGTTTTGATCCCTTTGTCTCTTGGACTACTAGAGCTCTTCGTGACA…
SbbHLH76	Sbai4C200T2	ATGTTGTTGCAAAGTTTTATAGAGAGGGTTAGAGTGTTGGTAGGAATGAAAAGGTGGGATTACATAGTGTTGTGGAAGTTGAGCAATGATGAGAGGTGCATTGAGTGGGTGGATTGTTGTTGTGGTGGAAGTGAAAGAGTAATGGAAATCATTAATGGAGATGAAGATTCAACTAATCTTCCTTGTAGAGATATCATGTTTCCACATCCAAGATTCACTTCATGTCATCTTCTTGATCAGCTTCCTTCTTCCATGTTGCTCGATTCTTCAGGAGTTCATGCTCAAGCCTTATTGTCAAACCAACCTACTTGGCTCAACATAACTTCATCACAACAGGATACGATTGCTACTCGTGTTTTGATCCCTTTGTCTCTTGGACTACTAGAGCTCTTTGTGACA…
SbbHLH77	Sbai4A238T89	ATGCAGCCGGAAAAGTCGCCGGCGTTTTCATCTCTGGATCAGCTCTTGGCCGGAAATGGCTTCAACTACTGTTTTCCGGCGTCGGAGAGCCTCTGCAGTTCATCTTTATATCCATTGGAGTTTGCAGAGAAACCTCACGAGGCTCGAAGCTTTGCAGCTTCTGTGAACCATAAAGAAGCTGAGAGAAGACGTAGAGAGAGAATTAATGGCCATCTTGATAGGCTTAGAGCCCTTCTTCTCTGCAATTCTAAAACAGATAAAGCTTCACTGCTAGCAAAGGTGGTTGAACGTGTGACAGAACTAAAACAAGAAGCATCAGAAATCATGCAATTGGAGGAAGCATTTCCTTCCGAATCCGATGAAATCACAGTGTTGCAAAACAAGGGTGTTTCTGCTAAT…
SbbHLH78	Sbai4A242T67	ATGTTAGCCATACCTCCTCAATTTTGTTCATTAGGATGGATGTTAGAAGATCCCATGATGATCCATGAACAAGAAAACCATGCAAACTATTTTTCTTCAGAATCCATTGGTCTTCATTCTCCCAATTCCTCAAGATCACAGCCTCAAAATGGAGAATCTGCAACCAGTTCTAAGGATGGATTCATCAATGGAGATGGTGATCACATGGACAAGAAGCTCAACCACAACGCGAGCGAACGTGTTCGTCGTAAAAAGATCAACACTTTGTATGCTCATCTTAGGTCCCTTCTTCCATCACAAGATCAATCTAGAAAACTAAGCATCCCTTCAACAGTTTCAAGAGTGCTGAAATATATTCCAGAGTTGCAAAAAGAAGTGGAGACATTGATTCAAAAGAAA…
SbbHLH79	Sbai4A242T69	ATGTTGGCCATATCTCCTCAATTCTCATTAGGCTGGCTGTTGGATGATCCAATCATGATCCATAATATGGATCAAGAAAACCTCAACTATTTTTCTAGAGAGAGAATAGAAACTTCAGAATCCATGCATCTCCAATACTCTCCTTCTTCTACATTAACACCCCATAAAAATGGTGAATTCTCTCATGATCATGGATTCCAAAATGGAACCGATGGCGATTATAAGGTGTCGAAGAAGCTCAACCACAACGCGAGTGAACGTGATCGTCGTAAACGAATCAACACTTTGTATTCTGATCTCAGGTCCCTTCTCCCACATGAAGATCATTCTAGAAAACTAAGCATTCCAACAACAGTTTCAAGAGTGTTGAAATACATTCCAGAGTTGCAGAAAGAAGTG…
SbbHLH80	Sbai4C255T17	ATGGAACCGCAGTTTAGATCCGACGGAATAGGGTTTGCTTTCGACGAAATGCACGGCTTTATCTCTGGTCCGCTGGGGACAAGCAACGGCAGCTCATTGACGGCGCTTCTCGAACTCCCGCCGCCGCAAGCGGTGGAGCTATTGGTGAAGGAAGATTTCCCGGCTAAACATCTTCCGCCGCCGATTTTTCCTTCTAATGCTGGTCTCGTTCAACGTGCGTCAAAGTTCTCTGTCTTCGCCTCAGTTGATAATTCGCCGGAGATCAATTCAATTCCGTCGGTTGACTACTCGATGAAGCCTGATTTAGTGAAGCAGGAACAACTGGACTCGGATTGCCGCCGGAGTTCGTCTCCGCCGGTTTCCGAACAGTGTTTAAACTCCGGCAAGCGAAAGAAGATG…
SbbHLH81	Sbai4C255T7	ATGTATGGTGATTCCCATGCATTATCTTCTTCAGATTCTTGCTCTATATTTGAGTCAATCTTGAAGCAGAAAGAGGAGCAGCAGCTTCCATCCATGGATTCCGGGCCAAACACGTTTTACAGCCTTTTCAGACACGATTTAATGAACGAAAACTCTTCTGGGCTGTTGAGGTTTAGGTCTGCTCCCACTTCTTTGCTCGCAAATTTCAAGAACGAGAAGCTCTTGGATTCAACAATTTCTTGTGCTGCTGATGATGATGACGTGGCAAATAGTATGCATGTAATACTCTCTGAAAATGATGATGTTGATGATAATGGGTGTAATAGTAAGAGGTTTGCTGCCATGAATCCACAGTTGCCACCCCAGTATCCCAGGCAGGGCTTTGATGGTGGAAGAGGA…
SbbHLH82	Sbai4A257T103	ATGTATGGTGATTCCCATGCATTATCTTCTTCAGATTCTTGCTCTATATTTGAGTCAATCTTGAAGCAGAAAGAGGAGCAGCAGCTTCCATCCATGGATTCCGGGCCAAACACGTTTTACAGCCTTTTCAGACACGATTTAATGAACGAAAACTCTTCTGGGCTGTTGAGGTTTAGGTCTGCTCCCACTTCTTTGCTCGCAAATTTCAAGAACGAGAAGCTCTTGGATTCAACAATTTCTTGTGCTGCTGATGATGATGACGTGGCAAATAGTATGCATGTAATACTCTCTGAAAATGATGATGTTGATGATAATGGGTGTAATAGTAAGAGGTTTGCTGCCATGAATCCACAGTTGCCACCCCAGTATCCCAGGCAGGGGTATGGATCTTCTGACCAG…
SbbHLH83	Sbai4C275T18	ATGATTTCACGCCGAAATCTCCCACTGTTTCCCCTTTCTGGGTTGCAACAATTGAAGGCAAGTGAAACAAATAACTCGCGAAATTGGTTTCACTTTAAGCCTCATTTCCATCAGTCCTATGCTCCTGTTTTGGACTCTGCACCCAAAGAGAAGTCTCCCACGAGCATATTCAACTTCGGACAACAAAAGGGCCCCACAATCGGTGCACAGAAAAGGTTTCTTGTATTCGATCAGTCTGGTGATAAGACAACCTTGTTATATACTTCTGGGGTTCACGATTCCGTGCAGTTTGGAGCTTCTCGTGTCCCAAATCCTCCTCCACCAGCTCTTAATTTGAAAGAGCAAAAGGATATCAACGACCATTTAAGTTTGAATGATGAAAACATTGAAGGTTATGGT…
SbbHLH84	Sbai4P288T82	ATGGCGGCAAGCAACACTTGCAACAAGAATAGAAGGGGCGGCGCCACCGTGAAGCTGTCAACGGACCCTCAAAGCGTGGCGGCGAGGCAGCGGCGCCACCGCATCAGTGATCGGTTCAAGATTTTGCAGAGCTTGGTACCTGGGGGCTCCAAATTGGACACGGTTTCCATGCTGGAAGAAGCCATACATGTTCAACCTAGTAATTCTGCGGTTCTTCCCTTTTGTTATGATCAGAATGTTGATTTGTGTGATTGTTACGTGCCGCCGGAGATGGAGGATGTGCGCCTGCCGGAATCTTGGTTTTCCGGTCAAGAGAATGGGAGTTTTCATGATGCATATAACTTGCAATTTTAA
SbbHLH85	Sbai4A311T94	ATGTTCAGCTCAGAGACAATCTCGAGAAGTATGAGCAGCAACAGCAGCCTTCTTCTCTCGAACCCGAGCAGTCAGAAGCATGCTTCAGGCGAGGGAGATTTGCTGAAGAGCAGGGATTTCATGGGCTCGGATTTGTTTTTGAATCAGAATCAGCTTCAACAGCAACAGCCATGTGGGCTGGCTCGATACCGATCAGCTCCAAGCTCGTTTCTTGCAGCTCTAATGGATTCCAACAATGATAACAGCAGCAGTGGGGATGAGTCTGAGGCTTTCTTCTCTGCTTTGATTGATGGGACTCGTGATCTGGGTCAGAAGAATGGGAACCAGATGCAGTATCACATGAAGCAGGAGGTTGGGGAGGATTCGGAGCCCCGACCCGGGCTAAACGGGTCTGTGAAT…
SbbHLH86	Sbai5C5T19	ATGGATGAACAATTTCATTTCCAACCAGCGCCGCCGTTGCTCGGAGCTGTAGCTCCCTCCCCCACCGTCGATGAGGCTTACTACAACGGCGTATGTGCCGGCCTTAGTTTCCGTTCATTGCTCACAACCGCTTCCTTGGAACCGGCGTCAGAAAGTTGCGATCCCCTAAAGATGCCGAAAACCGAACCGTTCTACACCGTCGATGACTGCATTTCTGCCGTGGTTCCTCCGTACAACTTCTTCCCCGAAGCGACGTCGTCTCCGCTCCAGTACCAGCTGCCGAATCTCCTCTCCTTCGAGCAGTCTCAGAAGATTGTAGAATTTCCGATGCTAAACCCTAGAGTCGAGACGGCGTCGTACGAGAGGAGGCCACGCAGGCGGCAGCCGAGCAGGCTTAGC…
SbbHLH87	Sbai5A45T106	ATGGTGGGCTCAGGCACAACAGATAGGAGCAAAGAAGCAGTTGGGATGATGGCCCTTCATGAGGCCCTTAGAAGCGTCTGTCTCAACTCAGATTGGACTTACTCTGTCTTCTGGACCATACGCCCTCGCCCGAGAGTTAGAGGAGGGAATGGTTGCAAAGTTGGGGATGACAATGGAAGCTTAATGTTGATGTGGGAAGATGGGTTCTGCAGAGGCAGAGTTGCAGAGTGTTTGGATGAGATGGATGGAGAGGATCCTGTCAGGAAAGCCTTCAGCAAAATGTCCATTCAATTGTATAATTATGGAGAAGGGTGGGTACTGGGTAGATTGATGGGGAAAGTTGCTTCTGATAAATGCCACAAATGGGTATTCAAAGAGCCAACAGAATGTGAACCAAAC…
SbbHLH88	Sbai5A58T70	ATGGCGGATGAATTTCAGCTGGGAAGTGGAAGCTGGTGGGATTCATCAAGAAACAGATTTGACAGTTCAACAACGCCGGCAGCTTCGATTCCGACGACGTTAAATGCCATAGCAAGCTATGGATGGCCCACAGAAATGGTGGATATGAAGAACAGGTCTTCTATGGATTCTGCAACCGCCACCACCACCGTCTCCATGGTGCTCCAGGGCGGCGCCGATGAATCTTCCGGAGCCGTTTTAGGAAACCCCAACATGCAAATGATGGGGTTAGGCCTCTCTTCTCAGACCATGGATTGGAACCAAACTTTATTAGGTGAAAAAGCTGAGGGCAGTTTCCGGTCGTTGCTTCAAGAAGATTTGAGTTCGAATAGTGGCAATTTTCAGCCGGAATCTGGGGCC…
SbbHLH89	Sbai5A60T110	ATGGATGGATCAATTGGAGAATCAGATGTGCAGAAGGAATCTGGGTCTAAAAAACGAGCTAGGGCTGAGTCGTGTGCTCCATCAAGCTCCAAAGCATGCAGGGAGAAACAACGAAGGGATAGACTAAACGACAAGTTTCTGGAATTAGGTGCTCTTCTTGAGCCTGGGAGGCCTCCCAAAACAGATAAAGCTGCTATTTTGGTTGATGCTGTCCGTATGGTAGCTCAACTAAGAGGCGATGCTCAGAAGCTGAAAGACTCAAATTTGAATCTCCAGGAGAAGATCAAGGAGCTGAAAGCAGAGAAGAACGAGCTTCGTGATGAGAAGCAAAGGTTAAAGGCTGAGAAGGAGAAGCTGGAGCAGCAGCTAAAGACGATGAACGCTCCTCAACCCGGCTTT…
SbbHLH90	Sbai5C73T1	ATGATGATGAGTGAGTGGATAGTGGGGAAGTGGAATCAAAAGGAAGAAGAAGAAGATGAAGCTGGAGAAGAGAGGAACAGATCCTCTCACGTGCAATCAGATCTAAACCTCTCTTCTGTTACAAAACAAACATATCATGGATTGGATCATAACTGCACCCTCGAATCCATCGTTCATCAAGCCACTTCTTTCCCATCATCCTCATCTGCACAATGGAGGGAAATCTCAGACATGCAGGTGGACCCAAATTTCGGGATCAACGATCCATCTGCTGCTGAAAACATGATGGTGAAGGTGAAGACGAAGGAGTCGATGAACATGAATCGCTCCAAAAGAGAGAGAAATATTAGTGATCATCACGATAATAGTATTCAGCAGTGTGGAAGAAGCAATTATGTG…
SbbHLH91	Sbai5C76T19	ATGTTCAAAACCGTAGGTGGCTTCCTTAAAACACACGACTTCTTGCAACCATTGGAACGAGTTGGGAAGAATGTTGCAACAATGAAAGAAGATACTAAAGGTGGAATGAATGCTGTTGATAGGCCTCCAGTGGTAGCTCCTCCTCCCTCAGTCGAGCATCTTCTTCCTGGTGGGATTGGAACATACAGCATTTCTTATTTCAATCAAAGGGCTTTAAAGCCAGATGGGAGCCTATTTACTGCTCAGCCAAGTACAATCAATATAAATGATGAAAACTCAAACTGCAGTTCTTACACAGGGGGTGGTTTCACTCTGTGGGATGAATCTGCTGTTAAAAAGGGAAAGACAGGGAAGGAGAATATTGCTGCAGAAAGACATATTCTGCGAGAAGCAGGTATG…
SbbHLH92	Sbai5A94T68	ATGAATTCCATGGCAGCCTTTTCATCATCATTTCAGCTCCTGCAACACTACTCTTCTTCTTCTCCCTCCACTCCCATTAATTTTGATCACCCAAACAATGCCTTGTTCTCCAATAATGACCCTTCAATATGTGATCTTTTTGGTGCAACAAACAAGAATAGCATGGACAATTCCTCTTCTGTTGTTACTGATCATCATAATTATAAAAAGTACTGTGAGAGTAGTGTAAACCCCATTGCTGCTTCCATTCATAACAGGAAGAGGAAGTCATCCAATAATCACAGCTCTCACATCAATTCTGCTCAGTCCAAGGATATGAGAGAAGTGAAGGGTAAAAAGCAGAAGAAAGTGAAAGGAGATTGTGAAGAAAAGAAAGGAGGAAAAGAATTAGCTCCAACA…
SbbHLH93	Sbai5C117T17	ATGATGGCTGGAAACCCTAATTGGTGGAGCATGAATGGCATGCATCCACAATCTTCTCAGTTTGTTTATGACTCTAATTCTTCTATTAATCCACCTTCTACTACTCCTTCTGAACAAGATCATTTCCCTGTTAGGGGTGGATTGGGATCAGTTGGAGAAGAAGAGAAATATGGTGGGAATATATTTCAGCAGCAAAAAAAGCTGGAGAATTGGGAAGATCAGCTAGTGAATTTGAATCCATCTTTTCCAAGAATTAATGTTGATGTGAAGCAAGAAGTTTCTCAATCTAGCTCCCAACTTTATCATCATCACCATGATCATGATGAATTTCAACACCCAAACAAGCCCTCCAATTCTAATTGGCCTCATCATCAAGTCATGCCTGTTTCTTCTTCCCCC…
SbbHLH94	Sbai5C120T16	ATGATGGCTGGAAACCCTAATTGGTGGAGCATGAATGGCATGCATCCACAATCTTCTCAGTTTGTTTATGACTCTAATTCTTCTATTAATCCACCTTCTACTACTCCTTCTGAACAAGATCATTTCCCTGTTAGGGGTGGATTGGGATCAGTTGGAGAAGAAGAGAAATATGGTGGGAATATATTTCAGCAGCAAAAAAAGCTGGAGAATTGGGAAGATCAGCTAGTGAATTTGAATCCATCTTTTCCAAGAATTAATGTTGATGTGAAGCAAGAAGTTTCTCAATCTAGCTCCCAACTTTATCATCATCACCATGATCATGATGAATTTCAACACCCAAACAAGCCCTCCAATTCTAATTGGCCTCATCATCAAGTCATGCCTGTTTCTTCTTCCCCC…
SbbHLH95	Sbai5A139T50	ATGAATGCCGGCGCGGCCACCTATGGTTTGGGCTTGGATCCGATGGTGATGGACCAGAGATCGAATCATAGTTCCCCAATCGTAATTCGAGGAAGCGCCGTGAAGAAGATGACTGCGCTAAGGGCGGAGCTTCTACTAGCAATAGCAATGGAAATAGCAACAATAATGCTATGGAAAAACTCTAAAATTCACTTAATTTTCAGTGAAGGAGATAATAAGAGGCTGAAGGCAGTTCGATCGAATGGTAATCGTGAAAATAAAGCAGAAGGTGAAGGGAACTCGGGTAAGGCAGCAGAGCCGCCTGGAAAAGCAGCTGAACTGCCAAAGCAAGACTATATCCATGTGCGGGCAAGAAGAGGTCAAGCCACTGACAGTCACAGTTTAGCCGAAAGAGCTAGG…
SbbHLH96	Sbai5C165T7	ATGAAAAGGGTTTCGAGTTCTAAGATCAATAAACCTGATAGAAAGGTCATCGAAAAAAATCGAAGAATTGAGATGAAGACTCTTTGCTTTAAGCTCGTTTCACTCATCCCTCATCACCACTTCACTATGCCAAAGGAATATTTATCACAGCAAGATCAGATAGATGAGGCAGCTGCATACATCAAGAATTTAAGTGAAAGAGTAGAAGAATTAAAGAGAAAAAAGAGTGAAATGAATAATGATGGTACTAAATCAGAGAAGCCAATTCTGAAAATAAAAGAGTTAATTGGTACAAATGATGTGGAGGTGGTTTTGATTAGTGGGCTTGGCAAAAACTTCTTGCTGCATAATATTGTTAGCATACTTGAAGAAGAAGGGACTCAAGTGCTCAATATTAGC…
SbbHLH97	Sbai5A202T70	ATGTCTAGCAGAAGATCAAGATCAAGGCAATCGGGATCTTCAAGAATCACCGATGATCAAATCAACGAACTCGTTTCCAAGCTTCAGCAGCTTCTTCCTGAGATGCACAATAGGTGCTCAGACAAGAGATCAGCAACAAAAGTATTGCAGGAGACATGCAACTACATTCGAAGCTTGCACAGAGAAGTGGATGACTTAAGTGAGAGGCTGTCTGAATTGCTGGCAAACACAGACACCACTCAAGCTGCTCTCATCAGAAGTTTGCTTACTCAGTAG
SbbHLH98	Sbai5A206T69	ATGGAAACAGGAAATTTGTTCTTGCTACTAACTCTCGTTTTTTTCAGGGACATATCTAGGAAGAAGAACCGTGGGAAGATTCCTAAAAGAATTCACAAGGCTGAGAGAGAAAAGATGAAGCGCGAATGTTTGAATGAGCTGTTTCTTGCTTTAGCAAATTCTCTAGAACTTTCTGAGCAGAACAACGGTAAGGCCTCTGTATTGAAAGAAGCCACTCGAATGGTAAAGGACATGCTTGCTCAAATCGAGTGTCTGATAAAGGAAAACGCAACCTTCTTGTCTGAATCCCAATATGTAACTGTTGAGAAGAACGAGCTAAGAGATGAAAACTCTGTTTTGGAGGCTGAAATTGGAAAACTGCAGACGGAGATCAACTCCAAGGCTTCTGAATTGCAGTTC…
SbbHLH99	Sbai5P347T20	ATGTCATGTTATAACAATCTTCCTCACATCATTGCAAACAACAATAATGATCACTCTTTGCTTCTCAACACCATGGATTCTTCCTCAATAGTTACTGGTAAGTTTGATAGCAGCTCTGAGAATTTGCTCAAGAAGTGGAAATGCAAACTCCCTAATTCCTCCCCTAATTCTGCTCAATCCAAGGATAAGAGATCAGAAGTGAAAGAAAAGAAGCAGAAGAAAATAAAAGAGATTGAAGAAAAGAAATCAGGAGAAGAAGGTCCAAAAGGGTACATTCATGTAAGGGCTAGAAGAGGCCAAGCTACTGATAGCCATAGCCTTGCTGAGAGGATGAGGAGAGAGAGAATAAGTGAGAGAATGAAGCTACTCCAAGCTCTTGTTCCTGGGTGTGACAAGGTA…
SbbHLH100	Sbai5C354T6	ATGGAAGAAGAATTTCAAGGTGGGGTTTGTGGAGGAAACTGGTGGATGAATCCATCGAGAAATCTCTTCGGTTCGTCGCCGTGCTCCTCCGCCGTCAACGACTTCGGTTGGTACAACCACGGCGGCGCCACCGCCGTGAAGACCACCAGCACCGACTCCGCCGGCTCCGCCTCGGCCTCCGACGGCGGCGGCTCTGTAGTTCTTCAAGGTGTACAAAACCCTCATCAACCCACTCTACAAACCACTCATGATTGGAATCAAGATTTGCTCAATGATAGTGGAAGATCACAAGAAAATTATTCCCATTTCCTAAACACTTTGAAACAAGTGAATCCAAGCTTTCCACTACTAGACCAAATAGTACACCAACCAAATTCCTTGCCAACTCTTCCATTGAGT…
SbbHLH101	Sbai5P370T46	ATGCCCTTCCATAACGTGGATATCCACCCTTCCAATGCCTGCCCTAGAAACTTTATAATCTTCGACCAAACTAATAATCGAAGCCAGATCATGTTCCATCCTGAAATCAACTCCAAAGTGTTCCATCCTGGCCTTGGAGTCGAGACATCTCTCCTCCAAGACCAAAAGGACACAAACGATGATGGAAATATCGCCTCCCCATTGAAAGAGGATTCTGATGACATCGATGCCCTTCTGAGTACAGAATACGAAGATGACGATGAATCTGATGACGAGGTGAGCACAGCTCGGACTAATGCAAACTACAATTGCAGCTCCCCTGACTCATGCTCCAACTATGAGTCAGTGTCAAGAAAGAGTCGATCTTTTTTCAGGAAATCTTCAGAGAGTCATGGCAAT…
SbbHLH102	Sbai5A386T176	ATGTACTGCGAGAATTCAAATGGGATTAGAGAAAATAGGGGGAGTTTTTCTGGCAAGCAATGTTTAGTGTTGGGTGGTGAGAAGAGAGAAATGGTGAAGGGCAAAACCATAGAGGCTTTGAAGAGCCATAGTGAGGCAGAGAGAAGGAGGAGAGAGAGAATCAATGCACACTTGGCTAGCCTTAGAGCTCTTGTGCCCAACAATGAAAAGATGGACAAAGCTGCTTTACTGGCTGAAGTGATCAACCAGGTAAAACAGCTGAAGACAAAGGCAACACAAGCCGGTGAAGGCCTGCACATTCCGATGGACACGAACGAAGTAAAAGTCGAACTAGTCGAGAGTAACGTGATTGATGGATCGTTCTTGCTAAGGGCTTCACTTTGCTGCGAGTACTTGTCT…
SbbHLH103	Sbai6A107T68	ATGGAAGTTGTTGGAGCTTTCTTTGATGAAGAATGGGAGCTATTGAGCAAAATGTTTTCATGTGGAGAAAACCCTAATCTCTTGTTTCCAAGCAATGGTGAAATCCCATCTGAGAATATTCCATTTGATCATCATCCCAACTTCTATTGCATTTCTGAAGAAAGTAGCAATGCTAGTGATCAAGTTGAAAGAGCCCTTTTTCCTACTGATCACGAATTCCTTGATAATGATAATGTACCCAACAACAACACAATTGAGGCCATGAATTTCCACAACCACATGGATATTAGCAACAATGATCATGGTATGATGATGATGATGATGCCGGTTTTTTCTGATGATGTTATGGAAGAGATTCTGTATTCGAAAGACGAGGAAAATGATCATCAGCAGCCTTCA…
SbbHLH104	Sbai6A111T51	ATGGAAGTTGTTGGAGCTTTCTTTGATGAAGAATGGGAGCTATTGAGCAAAATGTTTTCATGTGGAGAAAACCCTAATCTCTTGTTTCCAAGCAATGGTGAAATCCCATCTGAGAATATTCCATTTGATCATCATCCCAACTTCTATTGCATTTCTGAAGAAAGTAGCAATGCTAGTGATCAAGTTGAAAGAGCCCTTTTTCCTACTGATCATGAATTCCTTGATCATGATAATGTACCCAACAACAACACATTTGAGGCCATGAATTTCCACAACCACATGGATATTAGCAACAATGATCATGGTATGATGATGATGATGATGCCGGTTTTTTCTGATGATGTTATGGAAGAGATTCTGTATTCGAAAGACGAGGAAAATGATCATCAGCAGCCTTCA…
SbbHLH105	Sbai6C118T4	ATGGGCTCTGAAGATAGTGGAGATAGAGCCTTCCATCAAAGAGGTATGAACTGCCCTTCTGACAAAGTCTCAGGGGTGACAATGTGCTCGGATTCCATGTTCTATGGCTGTAATTGGGATCCAATGGTTTCACTAGGTCAAAATGGAAATTTTGGAAATTCTGCCATGGTTTCTCAGAATGAGTTTGCTAATCCACACTGTTCATCTATCTTAGAAAATCAAACAATGGGGAGCTCTTCCCATATGGTTCAGTTTCCATCTGATTCTTCAGCTCTAGTTGATATGATGCCAAGACTTGCTGGTTTTGGAAGTGGAAACTTCTCAGAAATGGTCTCTTCATTAGGCCACAATACTGAATCAGGATACCACTCAAATCTTGCTCAAAAGAAAGGGCTTAGA…
SbbHLH106	Sbai6C136T0	ATGGAGTCTGCAAACAGCCATCATCATCTCCAAGATCAACTTGTTGCCTCTTCTTCTTCTGCTTCTTCTTTAACTACCCCTTCTAATTGCTATGGACTCCCTTCCACTACTCATGCTTGGACTACTTCTCCTACCTCCTTCTTTTCATATCCCAACGAAGCAACCAGTTTGAGCTCAAGAGAATCAAGGCAACAAGAAAACACCACTCTTGATCATCTCCCACACTACAACTCCATGGCCCCAGAGATAGTATGGGCCAATAGCTCCACACAAAACTTCACTTCAAATGATCATTGTGGCCAAGATTTACAACAACATTCTCGGATTAAGGACGAGGAATTGGCCGATCACTATTACCGTAAGTACACTGAGATACTAAGCAGCACATCACCCTCATCA…
SbbHLH107	Sbai6C137T2	ATGGAGTCTGCAAACAGCCATCATCATCTCCAAGATCAACTTGTTGCCTCTTCTTCTTCTGCTTCTTCTTTAACTACCCCTTCTAATTGCTATGGACTCCCTTCCACTACTCATGCTTGGACTACTTCTCCTACCTCCTTCTTTTCATATCCCAACGAAGCAACCAGTTTGAGCTCAAGAGAATCAAGGCAACAAGAAAACACCACTCTTGATCATCTCCCACACTACAACTCCATGGCCCCAGAGATAGTATGGGCCAATAGCTCCACACAAAACTTCACTTCAAATGATCATTGTGGCCAAGATTTACAACAACATTCTCGGATTAAGGACGAGGAATTGGCCGATCACTATTACCGTAAGTACACTGAGATACTAAGCAGCACATCACCCTCATCA…
SbbHLH108	Sbai6C299T7	ATGTCGGATCTTTATGGAAGCAATGAATCTGAAGATATGTCTTCTTTTCTTCAAATTCTTCTCCAAAATTCGTCGTCTTCAGCAGCCACTAATGATAGTACCACTGCTTCTGCGGCTGCCGGCGGCCTGTTCAGCGGCGGAGGGGCGGTGGCGGAGTCTTCAACCAGCATCAATTTCTCTGATCCCAGCTGCTTCTTCGCCGGAGATTCTGATGGCTTCAACCCTTCTACCAGAGGCAAGAACTTGCCTTCCAGTTCTGAGGGACCCGAAGCTTGTGATTTGCCACTCAATCATTCTCTGCCACGTTCTTCTTCGAAGAGAAGTAGAGCTGCTGAAGTTCATAATTTATCGGAAAAGAGGAGGCGAAGTCGAATCAATGAGAAACTGAAAGCACTTCAG…
SbbHLH109	Sbai6P301T35	ATGGATATTGATCAGATGGAGATGATGCTGATGCAGATGGAGAAGCTCCCCGATTTCTCCGGCTCCTACGACGATGGCAGCGACGAGCTTCCCATGCCGGAATTCACCACCCACAACGACGGAGACAGTACTGACAGCAACTTCGGGGTCCATCAAGACCCGTCCTTTCCGGACGGCGGCGAGGCGGCGGAGAAGCGGGGCTCGATGGCGGCGATGAGGGAGATGATCTTCCGGATAGCGGCGATGCAGCCGGTGCATATCGACCCGGAATCGGTGAAGCCGCCGAAGAGGAAGAACGTGAAGATATCGACGGACCCGCAGAGCGTGGCGGCGCGCCACCGCCGGGAAAGGATCAGTGAGAGGATCAGGATTCTGCAGAGGCTGGTGCCCGGTGGGACG…
SbbHLH110	Sbai7A9T53	ATGGAGAAGGAGAATCACAACAACATATTTGGGATTTCTGAGCTGAATTGCAGCAGCAGCTTCTTCAAGCCGAATTGGGAGCTCAACTCGATGGATCAAACCGATCCCTTCGAGTCAGCATTGAGCTCAATGGTCTCCTCGCCCACTGCTTCTTCTGCAAACGGCAACGCCAACAATGGCGAAAGCATTGTGCTCAGGGAATTGATTGGGCGCCTTGGGAGTATCTGCAATTCAGGCGAGATTTCTCCGCAGCAGCAGAACCCTAATTTCGTCGCCATCAATGGCAATCACAGCGCTAATGCTTCTTGCTATAGCACCCCGCTCAATTCTCCCCCGAAACTCAACCTCTCAAACCCTAATTTGAAGCTCCCTCATCAGGGGATTCAGTTCCCCTCTCTC…
SbbHLH111	Sbai7A18T74	ATGAACATCGATCACGTGGATTCATTCGACGAAAATTGCTGGTGTGGGTTGGTTGATTACAGCAGCCTCTTGGACGCCCACGCGCCGCCGCCCAAGGCTGATCGCCATGGAAATCCTCCGCCGATTTCTCAAATTGTTAGTATGTCAATGGATCTCTCACTTGGTGAAATTACTTCACAAATAGGGGCACATGAAGAAACTTGTTCCACGAGAAAGAGGAGACGTGCTGATTCATATGGTCAAATAGGAACAAAAGCATCTCGTGAGAGAATGCGAAGAGAAAAATTGAATGACAGATTCTCAGAATTATCTGCCTATTTGGAACCCAGAAGACCTGTAAAAACTGACAAATTGGCCATACTTGGTGATGCCATCAGACATCTAAACCAGCTTAAAACT…
SbbHLH112	Sbai7A19T73	ATGAACATCGATCACGTGGATTCATTCGACGAAAATTGCTGGTGTGGGTTGGTTGATTACAGCAGCCTCTTGGACGCCCACGCGCCGCCGCCCAAGGCTGATCGCCATGGAAATCCTCCGCCGATTTCTCAAATTGTTAGTATGTCAATGGATCTCTCACTTGGTGAAATTACTTCACAAATAGGGGCACATGAAGAAACTTGTTCCACGAGAAAGAGGAGACGTGCTGATTCATATGGTCAAATAGGAACAAAAGCATCTCGTGAGAGAATGCGAAGAGAAAAATTGAATGACAGATTCTCAGAATTATCTGCCTATTTGGAACCCAGAAGACCTGTAAAAACTGACAAATTGGCCATACTTGGTGATGCCATCAGACATCTAAACCAGCTTAAAACT…
SbbHLH113	Sbai7A22T75	ATGAACATCGATCACGTGGATTCATTCGACGAAAATTGCTGGTGTGGGTTGGTTGATTACAGCAGCCTCTTGGACGCCCACGCGCCGCCGCCCAAGGCTGATCGCCATGGAAATCCTCCGCCGATTTCTCAAATTGTTAGTATGTCAATGGATCTCTCACTTGGTGAAATTACTTCACAAATAGGGGCACATGAAGAAACTTGTTCCACGAGAAAGAGGAGACGTGCTGATTCATATGGTCAAATAGGAACAAAAGCATCTCGTGAGAGAATGCGAAGAGAAAAATTGAATGACAGATTCTCAGAATTATCTGCCTATTTGGAACCCAGAAGACCTGTAAAAACTGACAAATTGGCCATACTTGGTGATGCCATCAGACATCTAAACCAGCTTAAAACT…
SbbHLH114	Sbai7A64T52	ATGAAAATGTTGTTTTACTTTGAACCAACATTTTTGCAGGGGAACTTTTCTCATGGGCTTGATTATGGAACCCTTGAGGTTGATAATCATCATCATCATCATCATCGTCATGAAGAAGAGCAAATCAATGAAGGTATTGGAGCAACATCTGGTGATCATAACAGCAACCAAATAGTGGATTACATGCTCAATAATCCACCACCACCACCAAACATTAATGGACCCAACTTTTCTGCTTCAAACTCCTTCGACAAGTTGAGCTTTGCAGATGTGATGCAGTTTGCAGATTTCGGGCCCAAGTTGGGCTTAAATCAATCCAAAACACCCGAGGAAGAATCCGGGATCGACCCCGTTTACTTCCTCAAGTTCCCAGTTCTGAATGATCATAGCAAGTTTCAA…
SbbHLH115	Sbai7A181T28	ATGCAGGAGAAGATAATGCAGCACAAAAGAAGCCCAGTTTCGGTTGATCCAAGTAGCTTCATGAACTTGGTGCCAAAGAGGCTAAAGACAGATGTACCCCTCTCTTCCAAGGAGAAGAAAGAGAAGGTTAGTGAACGGATTTGTGCTCTTCAACAGCTCGTCTCACCGTATGGAAAATCTGATACAGCTTCAGTCCTTTTGGAGGCAATGGAGTATATAAATTTCCTCCAAGATCAAGTCAAAGTATTGAGTGCTCCGTATCTATATAGCACACCTTCACAGAATCAGGGTGAAGAAGCTTGCAGCCTAAAATCGAAAGGCTTATGTCTTGTGCCGATTTCTTTCACTATTGGATTTGCTGCAAGCAGCAACGGTGCCGATATATGGGCACCCATTAAA…
SbbHLH116	Sbai7A212T67	ATGTCTCACATAGCTGTGGAGAGAAATCGAAGAAAGCAAATGAACGAACATCTCAAGGTTCTACGCTCCCTAACCCCGTGTTTCTACATCAAACGGGGTGATCAAGCTTCAATCATAGGTGGGGTGATTGAGTTCATCAAGGAGTTGCACCAAGTTGTGCAATCTTTGGAGGCGAAAAAACGAAGAAAAAGCATAAGCCCTAGCCCTAGTCCAAGGCAACTAATTCAACTAAGTCCATCTCATCATCAAGATCAAATTAGGGTCCATGGAAACAAGTTCAAGGAGCTTGGAGCATGCTGCAATTCAGGAGTTGCAGATGTTGAAGCCAAGATTTCGGGCTCCAACGTGCTTTTGAGGACTATATCAAGGCGAATCCCGGGCCAGATTGTGAGGATCATC…
SbbHLH117	Sbai7P238T19	ATGTCATCGCTGTTATCATCGAATCCAGCAGTAAATTCCGATAGATCATCGACCAGAAGAAAGAAGAAGAAGAAAATCCACAACCAGAGCCAAAACCAAGCCGAAAGCCTCGACAACAATTCAGTAATTCAATGGAAATCCGATTCACAGCAGCAAATTTACTCATCTAAACTGCTCCACGCGCTGCAGCAAGTTCGGGTCTCATCGGCAGCTCAGACCTCGGCTCCGAAGCGAGTGAGCGAAGCGGCGTACAGAGTCTTAGCCGCCACGGCGAAAGGCCGGACGAGGTGGAGCCGAGCCATACTCACGAACCGGCTCAAGCTGAAGTTCATGAAGAAAAACAACATCGTGAAACGACAGCGTAAGGTGATGACGAAGAAGTCGAAGGTCAGTGTTTCG…
SbbHLH118	Sbai7A298T109	ATGGGGAAACCTCGTTCTGTTCCAAAAATTGAGAGGAAAATCATAGAGAAGAATCGCAGAATTAGGATGAAGACTCTATACTCCGATCTCATTTCCCTCCTTCCAAATCACTCCTCCAAGGTGGAAGAGTTGCCATTGCCAGATCAGCTAGATGAGGCTGTGGAACATATCAAAAGCATGCAAAAGAAGGTTGAGAAATTGAGACAAAAGAAGGATGAGTTAATGTTGGGGCAAGGAATTAAGAGAGCAAGTGATCAATCATGCGTGGTTGACAGTAGTGAAAATCAGGCAAGCAAGAAGAGATTATCATCACCAATTATTGAAGTTCATGATATGGGCCCAAATCTTGATGTGGTTTTTGCAAATGGGATCCAAGATTACTCCACTTTTCATGATATT…
SbbHLH119	Sbai7A308T221	ATGGAAAGGATTCATGGAGAAATTGGAACGATCCCATTTGACCAGTATGGAAGTGATTTTGGGTTGATAGATTTCATGGATGAAGCCAACTTGGATCAGTTCATCGATCTCATTCGTGGAGAGAATCATGATCATCACCATGAAAATAATGAAGCTATCTTCGACCTCTGTAATGAAGGCTATGATTACATTAATCAAGATCATCATGGCCTTGTCTGCAATCTTGACCCCTTTTCTTTTCCGCCGCTAGCTCCGCCGCCGCCGTTCGAGTTCGACAACAACCAGGTGGATGAGGAGGACTCGTCGGGCTCAGGCACGACCACAACGTTGGAGGCGTCGAAGAAGGGTGATCGATCAAGAACTTTGATCTCGGAGAGAAGAAGAAGAAGCAGAATGAAA…
SbbHLH120	Sbai7A308T222	ATGGAGAGAGATTCAGAGGAAATTAATGGATCGGCAAACCCGTTTCACAAATGCGGGCCCGATTTCGGGCTGATTGACTTCGTGGATGAACCCTACCACCTCGACTTTCAGCCTGTCTTGAACCCCAACGTCGTCAATGGTGTGTACCAAGGGTTCCATTATCAAGATTCCGACAACATGGGCCACGTGTACGATGACAATGTCGTCGACCGCCATTTCTTTCAGGCGGCGGAGATGTTTGATTTCGGGGTTGCGCCGACGACGGGCCATGTTGCTGGTTATAGTGATCATAATAGTAATGTTAACATGAACATGGGTGATTTAGGGTTAATGAATGCGTTCCAAAACCAGGTGGGTGATGAAGATGACTCTTCGGGCTCCGCCACCATGGTGGCGGCG…
SbbHLH121	Sbai8C2T12	ATGGAAATTTCAAGCTTCAGAAGCTTAGCTGATCTGGGAATGGAAGATCCTCTATTCTTTCAGCAATGGCCTGTAGATTATGTTGATGAGTTGAGCTCAATGGCAATATTTTCTGCATTTTCTGAAGATCATCATTTCCAGAACAATTACAGCTCACAGATGCAGCCTGTCCAGCTGGACTTCAAACGGCCATCGGAGTCGTCTCCGGCCGGCGAGGGCAGACCATTGAAGCAGCTCAAAACCACAGAGTGGAATTCATGCAAGCCTGAGAAAATGTCGAATATACCCCTGGCTCCAACCGGTCCAATTGTTGGGGTGGTGAAGCCCAAAGAGGAAGCAGCATGGTACAATTCCTGCAACTATAACAGTAATTTCCCATCTGAAGCTCCGATTGGGAAT…
SbbHLH122	Sbai8C10T2	ATGGATGAAGAAGAGCTTATCCAAGACAACTTGTTATGGGACGACGTCGAATCATGGTCATTTCCTACTTTAGACCGAGGAGACGAACTTGACGCCGACAAGGAGGAGGAGGCGCCACCGCCGCCGCCGCCGCCGAAGGGGAAGAAGAGGAGCGCCGCCGCAGCACGAGGAGGCGACGGCGGAGAATCTGATGATCATGAGTTGCATATATGGACTGAGAGAGAGAGGAGGAAGAAGATGAGAAACATGTTTGCCAATCTTCATGCTTTGCTCCCTCACATCCCTCCTAAGGCAGACAAGTCGACGATCGTGGATGAAGCGGTGAAGTACATAAAGAAACTGCAGCAAAGCCATGAAGAACTGCAGAGAAGGAAACTGGAGAGGGCGGGGGGAATGGTA…
SbbHLH123	Sbai8C43T6	ATGCCGGAATCGCCGTCGCCCTCCAATCCCGACGCCCTTTCAAACCCCTCGCGCAAGCGAAGGAAAATCGAGCCGCCCAGCCCGGCCCGGCTCCCCCTCCAGACGCCCCGCCCCAGATGGCGAACCGACCTCGAGCAGCAAATCTATTCATCCAAGCTCGTCGACGCGCTCCGCCACCTCCGCCGCCCTGAATCCCCCGACGCCGGCTGCCGCGCCGTCCGCGACGCCGCCGACCGGGTTCTGGCTTCCTCCGCCAAAGGCAGAACCCGGTGGAGTAGAGCCATCCTTACCAACCGGCTTAGCCTCCGCCTCGCTCACGTCAACAAGAGGCACAAAAAGGTTGCTAAACGGGCCGTCGGCGGTTCCCGGTCGCAAAAAGCGGCGCCTCAGAATAAACTG…
SbbHLH124	Sbai8A110T125	ATGGGGAGTGCAAAGCAAAAGCATGAGGAATTAAGGATGCAACTTGCTCTTGCTGTTAGAACCATTCAATGGAGCTATGCTATCTTCTGGTCTCCTTCATCTACACAACCAGGGGCATTGGAATGGGGTGATGGGTTCTACAATGGTGATATCAAAACAAGAAAAACAGTTCAGGCCACAGAGTTGAACATGGATCAGTTGGGATTGCAAAGGAGTGATCATCTGAGAGAGCTTTATGAGTCTCTCTCACTTGGTGAAACTAACCCTCAAGCTAAAAGGCCAACTGCTGCATTATCCCCTGAAGATCTCACTGATGCAGAGTGGTATTTCTTAGTTTGCATGTCCTTTGTATTCAATGCCAACCAAGGGTTTCCTGGAAAGGCGTTCGCTAGAAACCAG…
SbbHLH125	Sbai8P132T61	ATGTCCTCCGCCTCTGATCTTACTTCTTACTGGCCCTCCTCTCTTATCATCCCCCAACAATCCGCCTATGCCCCGCCTCCTGCTCACGCCGCCGCCGCGCAGTTGCTTAACCAGGAAACCCTACAGCAGCGTCTTCTTGCTTTGATCGAAGGCGCTCGTGAGAGCTGGACTTACGCTATTTTCTGGCAGTCGTCGGTTGTGGACTACGGCGGCCCATCGGTGTTGGGGTGGGGGGACGGCTACTACAAGGGCGAGGACAATAAGGGAAAGCGCAAAACGGCGTCGTCTGCGGCGGAGCAGGAGCACCGGAAGAAGGTACTCCGGGAGTTGAATTCGTTGATTTCTGGGTCTCAGGCGGCCACCGTCGACGACGCCGTGGATGAAGAGGTGACGGACACT…
SbbHLH126	Sbai8C175T7	ATGGAGAGTAGTGGTAGAGAAGATGAAAGAGGGTCAATCCAATATGGAAGTTGTGATTTAGGGATAGCAGATTTCATGGATAACCAAACCAACTTGGATCAGTACTATATTGATCATGATCTCATTTGGGAAGAGGATAATTCAATTCTCAACTTCATCAGTACTTCATGTGAAGAGCAAAATCATGGTGGCTCTTTGCCTAACAGCCACCTCTTTTCCCCGGTAGATCACTTGTTTGATTTCAACGATGTTGCAACGAACCATGTTGCAAGAACTAGTCCCGATTGCTCTACATTCAACGACTTTCCAAACAACGAAGAGGAAACGGACGAGGAGGTTTCGTCTACGAAGAAGAAGAAGAAGAAGAAGAAGAAGAGTGATAGATCCATAACTTTGATT…
SbbHLH127	Sbai8C188T0	ATGGACTGCAAGAGCTTGTTAGCAGGGAGTTTGGATCCAGAGAGAAAGAGGAGTGGTGGGTTGAGAACCAAACAGGCGGGGCGTGGTTCTTGCAGAGGGAAGGCCTTGAAGGCTCTTTGTGGAATCAACCAGTGGTGTTATGCTGTTTTCTGGAAAAATGGTTGCCAAAATCCCCAGCTTTTAATTTGGGAAGAATGTCATTATGAACCAGCAGGGGACAAGGTCCATTTACTTGTGAACAAGATGATGACAGATAATCATGTTAACATTGTAGGAGAAGGATTGGTTGGAAGAGTTGCGTTTACGGGTCACCATCAGTGGATACTATCTGAGAATTATTACAGAGAAAACCATCCACCAGAGGTTCTGAAAGACATCTGCTTACAATTTGCAGCCGGC…
SbbHLH128	Sbai8P206T71	ATGGAAGAAGAGAGTCGAAGAAGGGTGTTGCATAAGATACATTCTTGTTTGGGGGGTTTAGATGATGATAGTTTTGCTACTAAGTTGCAAAGAGTTTCAGATGTGGAGATGTTTTATTTCACATCCATGTACTTTGCTTTCCCTTTCGATAAGCCTTCAGTTCCTTCTCAGTCGTTCAACTCCGGTAGAACTATTTGGGATAGTGATGTGAAGAGCTGTTTAGAACGTTATGAATCGAGGTCACATTTGGCGTACTTGGCTCGGTTCAATACAGTGGTGTTCGTTCCCACGAAGTCGGGGGTGGTGGAGATCGGGTCTAGGAAGTGTATACCCGAGAATACGAGCATTGTTCAATCAGCAAAGTCCATTTTAGTGAAACTGAACCCAACAACACAAGCA…
SbbHLH129	Sbai9A3T108	ATGGCTAGAGGAAAGCTTGAATCTGGCCAGCAGAGACCCGGCCCGACCGATTTCTCTGCGAGGTCTGAGAATGGTTTGGTTGAGTTGGTTTGGAATAATGGGCAGATTGGGGTGCAAGGTCAATCCAGTAGGGGTACAACTAGGAGCCCTACTCGTAATGCTCGTAATGATTCGAACAATGCAAGATACGCAAAATTTGGTGGGGTTGAGTCGATCTTGAATGACATGGCACCAGTGGTGCCTTCAGGGGATTTGGATCTAACTCAAGATGATGAAATGGTTCCTTGGTTGAGTTATGATCCTGTGGGACGAGATTACGTTTCTGACCTTTTACCTGAGATATCTGGTGTTACGGCTAATGGAATGTCGACCCAGAATAGCTTTGTAACTGTGGATAAG…
SbbHLH130	Sbai9C7T14	ATGGCTTGTTGGGATTTCGCGAAACGCATCGGTTTGTTTGCAGATGGAGTGAAATTGGGGATTGGTATGGGGGGTGTTGGTTGGAGTAATGAGGATAAGGCCATGGCGGAGGCGGTTTTGGGAACTAAGGCTTTCGATTACTTGATATCGAGCTCGGTTTCTGCTGAATGCTCGTTGATGGCGGTGGGGAATGATGAGAATTTGCAGAATAAGCTTTCAGATCTTGTGGAACGGCGTAATTCCGCCAATTTTTGTTGGAATTATGCGATATTTTGGCAGCTGTCTAAGTCGAAATCGGGGGACTTGGTGTTGGGGTGGGGCGATGGGTGTTGTCGAGAGCCGTATGAGGATGAGGAGTCGGAGGTTACTCGAATTCTTAAGATGAGGCTTGAGGATGAG…
SbbHLH131	Sbai9C9T6	ATGGAGGAGCTCATCGTGTCCTCCTCCTCCTCCTCCTCCGCCGCCTCCCACCACCACCAGCCCGGCCCGCTCCTCCAGAAGAAGCTCCAGTGCATCCTCCAGGCCCAGCCCGAGTGGTGGGCCTACGCCATTCTGTGGCAGACCTGCAAGGACGACTCGGGCCGGATCATGCTCACCTGGGGCGACGGCCACTTCCAGGGCACCAAGCGCAAGACCCCCGTTTCGGGCTCCCAGCCCGAGAGGAAGAAGGTCATGATAGGGATTCAGGCCCTCATCGGAGAGCCCGCAGAGAGCGCCGGCCCCGCCGACGGTGACGTCACCGACGCCGAGTGGTTCTACGTCATGTCCCTCGCCCAGTCCAACTCCCTCGGAGACGGCATCGTCGGCAAGGCCTTCAAC…
SbbHLH132	Sbai9C15T1	ATGTATGAAGGTGTAGATGTTGTTGAGAGCTCGGCGGTGAAGCTGCAGATGGTGGGGTCGGGCAGCCCGGGCGGGTGGTGGAGCATCAACGAGCCCATGCGCCCTCCTCCGCCACCCGCCCTCTTCCCTCCTCCTTCATGGAATCAAACCCAACACCACCTTCCTGACTCTTGGACCCAACTACTCTTAGGAGGGTTAGCTGGTGAAGACGATAAGAATTCTTTGAGCTCTATGCACCCTAAATATCTCCAGAATTGGGACCAAAAACCTCTTCATTTCCCACCACGATCCAACAACTCTCACCAACATCCCTTATCGAATCAGAGCAACAGCAGGGTCACCACCACTGGTGGGGTAGCAGCAAAGAAGGCCAAAATTCAACCTTCTTCAGCCAAGCCT…
SbbHLH133	Sbai9A50T42	ATGGAGAACATTGATGATGAATATAGAAACTATTGGGAAACCAACATGTTCCTTCAAACCGAAGAACTCGATAGCTACTTCGATGAGGCTATATCGGTGTACTACGACTCGAGCTCACCGGACGGGGCCATTCATTCGTCGTTGGCGTCGAAGAACATAGTCTCGGAGAGGAACCGGAGGAGAAAACTGAATGAAAGACTGTATGCACTTAGATCAGTGGTCCCTAACATTACAAAGATGGACAAGGCATCTATTATCAGAGATGCCATTGAGCACATCAAATCACTCCAAGAAGAAGAGAAAAGAATTCAAGCTGAAATTTCAGAGTTGGAATCAAATAGTGCAATTTCAGAGATTGATCAAGAATCTACAACTTTTTGTTCTAAGCCTAAGAGAACA…
SbbHLH134	Sbai9P136T51	ATGACATCGTCGCTTCTATCAGCGAATCCAGCAGTAAATTCGGATCGGTCATCGTCGACGAGAAGGAAGAGGAAGAAGAAAATCCAGAGCCAATCCAATCTGAGCAACAACGATGAGCCACAAATTGAATGGAAATCGGAGGCGCAGCAGCAAATCTACTCATCAAAGCTGCTTCAGGCGCTGCGCCAAGTCCGGCTCAGACACGGCTCGGCTCCGAAGCGAGTGCACGAAGCCGCGGACAGAGTCTTAGCCGCCACGGCTAGAGGCCGGACGAGATGGAGCCGAGCTATACTCACGAACCGGCTGAAGCTGAAGTTCATGAAGAAGAGCAACATCCGAAAGCAAGCGAGTAAGGTGACGGCGAAGAAATCGAAGGTGAGGATTTTGCGGTTGAAATCC…
SbbHLH135	Sbai9A160T48	ATGGAGTACTACACAAACGAACATGGTGGAATGATGTTGGAAGAGTTACTAGGTCTAAGAGAAATGGGTGAGTACAGAAACCAAGAATTGGACAGCATTAATGATGAGTGGAGAAGCAGTAATCTTGATTGTTACAACAACAACGTTAATCTTCCCACCATAAATGCTTCCTTGCAAGACTGCTTTTTGGATCAAACCCTCTTCGACTACGCCCCGTTTGGGGAGCAGCCTGAGTTGGGCATGGATTCATCCACCATTAATCTCGACACCCAAACGCTGCCTTATCTGCAAGAAGACTACTACGCCATGTCCTTTCTTGAAGACGAAGATGGTGGGACCCTCTTCGGGAATCTGGATATCGGGGCTCCATGTAAGCTCGAACCCGAATCCGAAATGCCC…
SbbHLH136	Sbai9A178T35	ATGGAGGCCGTTGAAGCTTTTCTGGAAGGAGAATGGGAGTCATTGACCACTCTCTTCTCCTGCGAGGAATCAGACCTTCACCTCCATTTTAATGGTGGCTCCAGCAATGGTTATGATCATGGAAGCCTCTTTCTCTCTGAGAGCAGCAATGGCGATGGAGATGGATCGTTTCGACCGGGGGATTTCGTCGGCGAAAACGACGCCGTAACGGCGCCTCTTTTCCCGGATGACTTGATGGAAGAGATCCTGCAACTGAAGGCGCAAATGTGCAGCGCAGAGGCTGATCAGAAGCTTCTAGAAGCCGGCGGCGATGAGACGGAGTATCAATGTCGGAAGAAGAGACCTCGTGGTTGTAAGAGAAAAAACACAGAGTCGAGGAAGAAGAAGAAAGGTTGCAGT…
SbbHLH137	Sbai9A188T69	ATGGAAAGTGGGCTTCCTATGCTCAACTGCTTATTACAGCACACACTCAGAAGCTTATGTTCATGTCCTGATTCATCATCATCACCTTCGAAGTGGGTATATGCCGTTTTTTGGAGGATCCTTCCAAGGAATTATCCACCTCCCAAGTGGGATCATGGAGGAGGATTACTTGATCGAGCCAAGGGGAACAAGAGAAACTGGATTCTTGTCTGGGAAGATGGGTTCTGCGATTTTTATGAGTGTGAAAAAGCTGGGAATGGATTTGGGAAGAGAAGGTTTGGTGCTCATATTTTCTTCAAGATGACACATGAAGTTTACAGTTTTGGAGAAGGATTGGTTGGTAAAGTTGCTTCTGATAACAGCCATAAATGGGTGTTTAGAGAGAGCCAAACAGAAAAT…
SbbHLH138	Sbai9P190T22	ATGGATATTGATTTCATGAAATCTGGTAGTGATCAAGATCAGATGGAAATGATGCTGATGCAGATGGAGAAGCTTCCGGATTTCTCCGGCGCATATTCCGACGTCAGCGATATTCCGATCATGGATTTCACCTGCCATAATAATAATAACAACAACAGCAACGTCCACCGGGAAACGACGCCGTTCCCGCAGCCGGGCGGCGGGAGGTGGAAAGCCAACGAGTTCACCGGGGAAGGCGGCGCGTCGCAAAAACACACCTCCATGGCGGCGATGCGGGAGATGATATTCAGGATCGCGGCAATGCAGCCGATCCACATCGACCCGGAGTCGGTGAAGCCGCCGAAGAGACGGAACGTGAAGATATCGACGGACCCCCAGAGCGTGGCGGCGCGCCACCGC…
SbbHLH139	Sbai9C202T7	ATGATGCAACATAAACGAGGTCCAATCTCTCTCGAGCAGAGCAGCTTCATGGACATGATGCCTAAACGGCTCAAGACTGACGTGCCTCTGTCTTCAAAGGAAAAGAAAGAGAAGGTTAGCGAACGGATCTCTGCTCTTCAACTGCTTGTCTCACCATATGGAAAGACAGATACAGCTTCAGTTCTTTTGGAGGCGATGGAGTACATAAAGTTCCTTCACGAACAGGTCACGGTATTGAGTGCCCCATACTTGTATAGCACTCCGACACAATTACAGGGCGACGAGCAACCCAACCTGAAAGCGAAAGGGTTATGCCTTGTGCCTATCTCATTCACTAATGGAGTCGAGAGCAGCAATGGTGCGGATATATGGGCTCCCATTAAGACGAGCCCTCCCAAT…
SbbHLH140	Sbai9A219T88	ATGATGTCAGGATTTTCGATCACACAAGGCGTCGGTAGCTACAACTCGAAGGGGATAGGTGAGCAGAGCGGTGGAGGCATATCATCAAGACTGAACTCTCAGCATAGTTTCAGCAGCGGCAAAGAAGGTCTTTCTCGTATCTCCGAGGAGGCGGAGGAGCAGATGGCCACCGGCCTCACCATTGCCGGCATCTCCTCATCCGCCCATTCTAATTATGGATCAATGGCCTCATCATGGGATCAACACGCCGCTTCTAACCCTATAATGTTTTCGGTTAATCGACCCAAAAACAATCTCGATATTCCACTTGACACCATGGAATCTCAGCAGCAGTTTCAGTTTAGTATTTCACAAACAGCACAAGACATGGCATCAATGGAGAAGTTGCTTAATATTCCA…
SbbHLH141	Sbai9A223T92	ATGTTGTTTTACATAGAACCTAGTAACATTTTCCAAGCAAGTTTCCCAGGAATTGACCATTCTCTTGAAGGCTATAATCAGCAAGAGCCAATGAAGCCACTCATTCAAGCAATTTCTGCTCAAAATAACATTCATATGGTGGATCACATGCTACCTAATCCACCACCATCACTACCTCTGCCATCCAACTTTTGCCACTCAAATTCGTTCAACAAACTGTGTTCTTCAGACGCAATGCAGTATGTCGAATCTGATCCAAATTTGGCCTTAAATCAAGCCAAAAGTTGTGAAGAAGACACTGCAATCAAGTTCAATAAAGAGGGCTTCAAAGGGTTGTTTAGAAGCTCCTTTCATGGCGAATACGTTGAAAAGAGCAAGAGAAAAAGGATGAGAACCACA…
SbbHLH142	Sbai9A237T83	ATGAATGATTTCGCTCACCACGTCGATTCGTTCGACGATAATTGCTGGACTGAATTGATTGATTATGGAAGCCTCTTGGACGACGCCGTTCCGCCGGCCGATCTTTACTGGAACCCTCAGCCGCCTACACAAAATGCTTGTGTTGCAGTTGATGCCTCACTTAGTGGAACTACATCACAAGTAAGTGAATGTGCAGAAGAACGAGAAGGCCGGAGAAAGAGGGGACGAGGTGATCAATGTGGTGGAACAGGAATCAAAGCTTGCCGTGAGAGAATGAGGAGGGAAAAATTGAATGACAGGTTTGCAGAATTATCTGTTACTTTGGAGCCTGGAAGACCTGTGAAAACTGACAAATTGGCCATACTAGGTGATGCCATCAGAGTTCTAAACCAGTTAAAA…

## Sheet: Table S3
Table S3. Characteristics of the 142 bHLH genes in S. baicalensis
Gene name	Gene ID	Amino acids	PI	MW(Da)	Localization
SbbHLH1	Sbai1A17T131	94	9.03	10575.9	Nuclear
SbbHLH2	Sbai1C18T3	211	5.67	23604.6	Nuclear
SbbHLH3	Sbai1P173T86	182	9.88	19985.3	Nuclear
SbbHLH4	Sbai1A196T83	256	8.48	27986	Nuclear
SbbHLH5	Sbai1A200T85	94	7.96	10517.8	Nuclear
SbbHLH6	Sbai1C214T12	379	5.17	42061.7	Nuclear
SbbHLH7	Sbai1A214T148	487	5.62	52697.8	Nuclear
SbbHLH8	Sbai1A220T61	308	6.06	33735	Nuclear
SbbHLH9	Sbai1A254T91	220	6.8	24576.1	Nuclear
SbbHLH10	Sbai1P482T66	122	7.57	13893.9	Nuclear
SbbHLH11	Sbai1P494T45	196	5.73	22240.1	Nuclear
SbbHLH12	Sbai1P504T33	194	8.39	21733.8	Nuclear
SbbHLH13	Sbai1C505T13	278	5.74	30921.1	Nuclear
SbbHLH14	Sbai1A530T66	324	5.18	36808.8	Nuclear
SbbHLH15	Sbai1A535T53	319	6.24	35265.2	Nuclear
SbbHLH16	Sbai1A537T56	319	6.24	35277.2	Nuclear
SbbHLH17	Sbai1C560T5	220	9.4	24105.8	Nuclear
SbbHLH18	Sbai1A562T77	255	9.54	29366.4	Nuclear
SbbHLH19	Sbai1P579T96	151	8.38	16504	Nuclear
SbbHLH20	Sbai1C584T7	325	6.52	36466.6	Nuclear
SbbHLH21	Sbai1A597T73	253	7.57	27063.3	Nuclear
SbbHLH22	Sbai1A598T84	242	5.07	27005.2	Nuclear
SbbHLH23	Sbai1A634T88	473	8.04	50939.6	Nuclear
SbbHLH24	Sbai1A643T101	446	5.59	49416.2	Nuclear
SbbHLH25	Sbai1A645T83	276	5.53	31452.5	Nuclear
SbbHLH26	Sbai1C647T15	396	6.77	43315.6	Nuclear
SbbHLH27	Sbai2C46T10	307	6.25	34285.2	Nuclear
SbbHLH28	Sbai2A48T85	296	9.68	33093.7	Nuclear
SbbHLH29	Sbai2C56T3	148	5.26	16475.4	Nuclear
SbbHLH30	Sbai2A78T62	238	6.21	27462.3	Nuclear
SbbHLH31	Sbai2A78T65	161	8.95	18503.3	Nuclear
SbbHLH32	Sbai2A78T66	229	6.44	25436	Nuclear
SbbHLH33	Sbai2A78T63	218	8.26	24309.7	Nuclear
SbbHLH34	Sbai2A94T93	513	5.26	55685.5	Nuclear
SbbHLH35	Sbai2A97T109	506	5.1	55225.9	Nuclear
SbbHLH36	Sbai2A138T106	337	6.26	36971.9	Nuclear
SbbHLH37	Sbai2A143T119	390	6.68	43669.7	Nuclear
SbbHLH38	Sbai2C166T17	92	7.96	10496.8	Nuclear
SbbHLH39	Sbai2C173T19	158	5.72	17415.8	Nuclear
SbbHLH40	Sbai2A176T90	297	5.36	32944	Nuclear
SbbHLH41	Sbai2C206T13	346	5.83	38019.7	Nuclear
SbbHLH42	Sbai2P214T41	191	11.01	21629.5	Chloroplast
SbbHLH43	Sbai2P217T60	192	11.11	21758.7	Chloroplast
SbbHLH44	Sbai2C221T10	355	6.14	37212.1	Nuclear
SbbHLH45	Sbai2C222T13	332	6.22	35687.8	Nuclear
SbbHLH46	Sbai2P272T51	168	9.97	18944	Nuclear
SbbHLH47	Sbai2A277T65	423	6.42	44733.8	Nuclear
SbbHLH48	Sbai2C306T11	556	6.61	62104.2	Nuclear
SbbHLH49	Sbai2A307T38	538	7.06	60064.9	Nuclear
SbbHLH50	Sbai3A9T121	139	8.46	15483.9	Nuclear
SbbHLH51	Sbai3C9T7	532	8.41	60414.8	Nuclear
SbbHLH52	Sbai3A35T63	176	8.83	19627.6	Mitochondrial
SbbHLH53	Sbai3A45T140	427	5.84	46985.1	Nuclear
SbbHLH54	Sbai3A45T141	182	8.44	21225.6	Nuclear
SbbHLH55	Sbai3A88T94	475	5.94	52575.8	Nuclear
SbbHLH56	Sbai3C99T7	912	6.85	99345.3	Nuclear
SbbHLH57	Sbai3C104T4	411	6.13	44602.2	Nuclear
SbbHLH58	Sbai3P113T35	226	7.68	24747.2	Chloroplast
SbbHLH59	Sbai3A141T71	420	6.16	47466.4	Nuclear
SbbHLH60	Sbai3A152T100	222	6.17	24976.3	Nuclear
SbbHLH61	Sbai3A178T110	311	5.28	34987.4	Nuclear
SbbHLH62	Sbai3A179T47	100	9.85	11433.1	Nuclear
SbbHLH63	Sbai3C179T7	403	6.21	45036.9	Nuclear
SbbHLH64	Sbai3C192T6	323	5.93	34367.8	Nuclear
SbbHLH65	Sbai3P196T24	357	7.19	40042	Nuclear
SbbHLH66	Sbai3A199T78	423	6.11	47365.4	Chloroplast
SbbHLH67	Sbai3A226T78	347	5.95	38412.6	Nuclear
SbbHLH68	Sbai3A235T118	180	4.8	20693.8	Nuclear
SbbHLH69	Sbai3A429T40	675	4.83	75542.8	Chloroplast
SbbHLH70	Sbai3P434T4	94	9.14	10568	Nuclear
SbbHLH71	Sbai4A45T88	650	5.43	73301.4	Nuclear
SbbHLH72	Sbai4A57T37	285	7.81	32052.3	Nuclear
SbbHLH73	Sbai4C61T9	626	5.42	68349.9	Nuclear
SbbHLH74	Sbai4A134T35	622	5.84	69741.3	Nuclear
SbbHLH75	Sbai4C199T0	520	5.13	59910.7	Nuclear
SbbHLH76	Sbai4C200T2	520	5.13	59900.7	Nuclear
SbbHLH77	Sbai4A238T89	231	7.66	25939.7	Nuclear
SbbHLH78	Sbai4A242T67	242	6.46	27371	Nuclear
SbbHLH79	Sbai4A242T69	254	6.85	29381.3	Nuclear
SbbHLH80	Sbai4C255T17	285	5.52	31381.4	Nuclear
SbbHLH81	Sbai4C255T7	255	5.98	28762.3	Nuclear
SbbHLH82	Sbai4A257T103	383	6.46	42132.7	Nuclear
SbbHLH83	Sbai4C275T18	283	5.03	31163.4	Chloroplast
SbbHLH84	Sbai4P288T82	117	5.85	13090.7	Nuclear
SbbHLH85	Sbai4A311T94	428	6.57	46845.8	Nuclear
SbbHLH86	Sbai5C5T19	257	8.2	28788.1	Nuclear
SbbHLH87	Sbai5A45T106	404	5.82	44893.4	Nuclear
SbbHLH88	Sbai5A58T70	450	5.77	48927	Nuclear
SbbHLH89	Sbai5A60T110	188	9.44	20647.7	Nuclear
SbbHLH90	Sbai5C73T1	395	5.96	43997.4	Nuclear
SbbHLH91	Sbai5C76T19	526	6.48	57385.9	Nuclear
SbbHLH92	Sbai5A94T68	313	8.5	35015.4	Nuclear
SbbHLH93	Sbai5C117T17	306	6.37	33372.7	Nuclear
SbbHLH94	Sbai5C120T16	307	6.37	33516.8	Nuclear
SbbHLH95	Sbai5A139T50	221	5.69	24434	Extracellular
SbbHLH96	Sbai5C165T7	171	9.26	19550.8	Nuclear
SbbHLH97	Sbai5A202T70	91	8.8	10431.7	Nuclear
SbbHLH98	Sbai5A206T69	231	6.76	26031.8	Nuclear
SbbHLH99	Sbai5P347T20	249	8.58	28367.3	Nuclear
SbbHLH100	Sbai5C354T6	380	6.76	41687.3	Nuclear
SbbHLH101	Sbai5P370T46	187	6.07	21034.4	Nuclear
SbbHLH102	Sbai5A386T176	222	8.25	24479.1	Nuclear
SbbHLH103	Sbai6A107T68	325	4.87	36931.1	Nuclear
SbbHLH104	Sbai6A111T51	333	4.76	37862.1	Nuclear
SbbHLH105	Sbai6C118T4	397	6.19	43437.4	Nuclear
SbbHLH106	Sbai6C136T0	419	7.33	46206.2	Nuclear
SbbHLH107	Sbai6C137T2	420	7.33	46347.4	Nuclear
SbbHLH108	Sbai6C299T7	428	8.58	46007.2	Nuclear
SbbHLH109	Sbai6P301T35	196	5.8	21957.9	Nuclear
SbbHLH110	Sbai7A9T53	426	6.12	46833.8	Nuclear
SbbHLH111	Sbai7A18T74	243	7.69	27904	Nuclear
SbbHLH112	Sbai7A19T73	235	6.8	27065.6	Nuclear
SbbHLH113	Sbai7A22T75	235	6.8	27065.6	Nuclear
SbbHLH114	Sbai7A64T52	402	5.5	45670.1	Nuclear
SbbHLH115	Sbai7A181T28	139	8.76	15209.6	Nuclear
SbbHLH116	Sbai7A212T67	195	9.32	21964.5	Nuclear
SbbHLH117	Sbai7P238T19	219	11.42	24031.8	Nuclear
SbbHLH118	Sbai7A298T109	247	5.7	27634.4	Nuclear
SbbHLH119	Sbai7A308T221	303	5.42	34402	Nuclear
SbbHLH120	Sbai7A308T222	325	5.11	36262.5	Nuclear
SbbHLH121	Sbai8C2T12	326	8.38	36913.3	Nuclear
SbbHLH122	Sbai8C10T2	262	5.95	29313.3	Nuclear
SbbHLH123	Sbai8C43T6	206	11.17	22559	Nuclear
SbbHLH124	Sbai8A110T125	649	6.06	72295.7	Nuclear
SbbHLH125	Sbai8P132T61	608	6.2	66691.6	Nuclear
SbbHLH126	Sbai8C175T7	318	6.57	36203.8	Nuclear
SbbHLH127	Sbai8C188T0	746	7.79	82043.7	Nuclear
SbbHLH128	Sbai8P206T71	362	6.22	40407.5	Nuclear
SbbHLH129	Sbai9A3T108	389	6.21	42703.4	Nuclear
SbbHLH130	Sbai9C7T14	627	7.17	69268.1	Nuclear
SbbHLH131	Sbai9C9T6	457	6.51	50632.2	Nuclear
SbbHLH132	Sbai9C15T1	266	7.74	29423.3	Nuclear
SbbHLH133	Sbai9A50T42	221	5.79	25495.2	Nuclear
SbbHLH134	Sbai9P136T51	209	11.54	23428.1	Nuclear
SbbHLH135	Sbai9A160T48	323	4.91	37009.9	Nuclear
SbbHLH136	Sbai9A178T35	241	4.89	26641.9	Nuclear
SbbHLH137	Sbai9A188T69	369	6.64	41423.8	Nuclear
SbbHLH138	Sbai9P190T22	219	8.69	24526.8	Nuclear
SbbHLH139	Sbai9C202T7	148	7.82	16372.8	Nuclear
SbbHLH140	Sbai9A219T88	225	8.96	24903.2	Nuclear
SbbHLH141	Sbai9A223T92	319	6.54	36309.4	Nuclear
SbbHLH142	Sbai9A237T83	236	5.41	26853.5	Nuclear
Note: Subcellular localization prediction was performed for 142 bHLH genes using three selected databases. The final subcellular localization of each gene was determined through a comprehensive analysis of the results.

## Sheet: Table S4
Table S4. The Ka, Ks and Ka/Ks values for the 29 gene pairs
Paralogous pairs	Ka	Ks	Ka/Ks	Negative selection
SbbHLH1-SbbHLH5	0.213497	1.47307	0.144933	Yes
SbbHLH1-SbbHLH38	0.183637	1.35071	0.135956	Yes
SbbHLH1-SbbHLH70	0.137032	1.2582	0.108911	Yes
SbbHLH5-SbbHLH38	0.0896216	1.01529	0.0882721	Yes
SbbHLH7-SbbHLH39	0.170532	1.04167	0.163711	Yes
SbbHLH8-SbbHLH40	0.105294	1.13911	0.0924345	Yes
SbbHLH26-SbbHLH85	0.196079	0.905077	0.216643	Yes
SbbHLH3-SbbHLH27	0.210431	1.22928	0.171183	Yes
SbbHLH12-SbbHLH138	0.468343	1.27741	0.366633	Yes
SbbHLH36-SbbHLH94	0.174982	0.651995	0.268379	Yes
SbbHLH36-SbbHLH93	0.178833	0.675348	0.264801	Yes
SbbHLH38-SbbHLH70	0.239406	2.24748	0.106522	Yes
SbbHLH44-SbbHLH47	0.200624	0.906543	0.221307	Yes
SbbHLH48-SbbHLH49	0.00613375	0.00398672	1.53855	No
SbbHLH42-SbbHLH43	0.0116169	0.014502	0.801056	Yes
SbbHLH42-SbbHLH46	0.300635	1.31213	0.22912	Yes
SbbHLH43-SbbHLH46	0.307975	1.44069	0.213769	Yes
SbbHLH52-SbbHLH118	0.604883	2.36067	0.256233	Yes
SbbHLH53-SbbHLH88	0.459292	2.45924	0.186762	Yes
SbbHLH53-SbbHLH100	0.277162	1.33963	0.206894	Yes
SbbHLH56-SbbHLH127	0.221891	0.935423	0.237209	Yes
SbbHLH65-SbbHLH128	0.22714	1.00001	0.227137	Yes
SbbHLH82-SbbHLH85	0.530675	NaN	NaN	Yes
SbbHLH103-SbbHLH104	0.00770555	0.0104714	0.735868	Yes
SbbHLH109-SbbHLH138	0.125538	0.7938	0.158148	Yes
SbbHLH115-SbbHLH139	0.126903	1.25503	0.101115	Yes
SbbHLH112-SbbHLH142	0.214858	0.653926	0.328565	Yes
SbbHLH119-SbbHLH126	0.29286	1.13355	0.258356	Yes
SbbHLH117-SbbHLH134	0.195766	0.643812	0.304073	Yes

## Sheet: Table S5
Table S5. SbbHLH genes in the blue module
geneID	moduleColors	kTotal	kWithin	kOut	kDiff	Drought-1	Drought-2	Drought-3	CK-1	CK-2	CK-3
SbbHLH2	blue	7866.74	2799.71	5067.03	-2267.33	45.5344	44.2436	40.1258	22.0372	21.6444	18.3141
SbbHLH10	blue	6028.29	2193.07	3835.21	-1642.14	21.4839	14.5625	19.0349	5.5689	7.6636	7.6369
SbbHLH12	blue	7702.46	2767.95	4934.51	-2166.57	4.7015	3.7532	4.6025	1.1709	0.7297	1.0705
SbbHLH20	blue	4601.51	1618.66	2982.85	-1364.2	42.4043	43.5419	40.1586	38.4134	36.4436	38.0345
SbbHLH26	blue	8259.37	2951.3	5308.07	-2356.77	77.2936	74.8571	81.7288	36.4099	36.1083	32.9149
SbbHLH35	blue	1077.28	353.183	724.1	-370.917	16.5226	15.2333	15.4316	13.0254	14.1721	15.6865
SbbHLH40	blue	7495.25	2649.53	4845.72	-2196.18	25.939	24.6244	25.3378	16.2668	17.7853	18.9128
SbbHLH47	blue	7586.88	2734.09	4852.78	-2118.69	34.8079	29.0718	31.6129	15.5752	15.6461	13.7848
SbbHLH53	blue	3530.07	1281.53	2248.55	-967.023	24.6964	22.6351	20.0578	18.9177	17.162	17.9967
SbbHLH55	blue	8111.26	2884.37	5226.88	-2342.51	10.0834	9.4682	10.0423	5.2764	5.2683	5.9202
SbbHLH56	blue	6356.88	2274.09	4082.78	-1808.69	65.2503	63.4337	59.964	54.4602	52.4794	52.7456
SbbHLH64	blue	6951.33	2491.69	4459.64	-1967.95	94.5421	85.4814	85.0282	62.9358	65.4325	66.7458
SbbHLH66	blue	2162.53	788.616	1373.92	-585.303	0.4664	3.2252	3.5892	0.1657	0.2097	0.2954
SbbHLH68	blue	5748.41	2072.84	3675.57	-1602.73	20.062	17.1319	17.786	13.0028	12.9705	14.3005
SbbHLH71	blue	6674.3	2422	4252.29	-1830.29	10.1617	8.3727	10.16	5.8815	4.7264	4.97
SbbHLH73	blue	5238.66	1902.01	3336.65	-1434.63	69.7263	67.4563	68.4898	64.5955	64.9292	62.2896
SbbHLH74	blue	623.947	239.82	384.127	-144.306	56.0353	53.3903	58.814	51.9856	54.8976	54.2125
SbbHLH83	blue	8142.67	2910.65	5232.02	-2321.37	100.389	94.4014	95.2178	60.1734	60.4952	55.5665
SbbHLH85	blue	7875.62	2774.73	5100.88	-2326.15	376.162	404.686	398.674	291.619	291.903	300.705
SbbHLH98	blue	8472.29	3003.58	5468.71	-2465.13	84.1478	83.9307	81.4909	48.6781	48.833	49.3062
SbbHLH101	blue	3553.35	1268.39	2284.96	-1016.57	281.98	273.329	263.602	250.279	253.819	229.838
SbbHLH106	blue	3647.09	1276.23	2370.85	-1094.62	5.1361	7.2913	4.8312	3.4709	3.5994	2.5844
SbbHLH107	blue	532.098	176.567	355.532	-178.965	16.4819	9.1954	8.1565	5.2982	4.7737	11.5031
SbbHLH123	blue	6687.98	2388.62	4299.36	-1910.74	75.4658	76.7611	80.1165	67.8781	64.01	66.4545
SbbHLH125	blue	8523.39	3024.82	5498.57	-2473.76	422.724	422.804	421.387	161.965	167.924	164.903
SbbHLH127	blue	7467.98	2669.32	4798.65	-2129.33	57.2018	55.6402	57.8792	48.5053	45.4514	47.4489
SbbHLH129	blue	4482.66	1625.41	2857.25	-1231.84	11.4311	10.3214	12.657	9.0519	7.2965	8.6173
SbbHLH130	blue	6665.43	2386.04	4279.39	-1893.35	37.8419	40.759	46.136	25.1426	26.4514	26.5581
SbbHLH134	blue	8395.24	2983.16	5412.08	-2428.91	204.16	202.139	203.469	99.5263	110.1	97.5122
SbbHLH135	blue	8143.83	2918.92	5224.91	-2305.99	43.5537	38.8174	44.0196	15.8288	14.9309	14.045
SbbHLH140	blue	1129.49	395.336	734.157	-338.822	73.9733	82.5797	69.9278	71.8859	68.4657	65.7629
SbbHLH142	blue	4511.05	1655.27	2855.79	-1200.52	27.0024	26.4115	32.7649	21.3429	19.8115	21.4907
Notes:
kTotal: Total connectivity, the sum of a gene’s weighted connections with all genes in the network.
kWithin: Within-module connectivity, the sum of a gene’s weighted connections with genes in the same module.
kOut: Outside-module connectivity, the sum of a gene’s weighted connections with genes outside its module.
kDiff: Connectivity difference, calculated as kWithin - kOut, indicating the gene’s modular preference.

## Sheet: Table S6
Table S6. Annotation of SbbHLH genes for protein interactions
queryItem	stringId	annotation
CCL-7	3702.Q9S777	4-coumarate--CoA ligase 3; Produces CoA thioesters of a variety of hydroxy- and methoxy- substituted cinnamic acids, which are used to synthesize several phenylpropanoid-derived compounds, including anthocyanins, flavonoids, isoflavonoids, coumarins, lignin, suberin and wall-bound phenolics; Belongs to the ATP-dependent AMP-binding enzyme family.
CYP82D-1	3702.Q9SZ46	Xanthotoxin 5-hydroxylase CYP82C4; Can hydroxylate xanthotoxin (8-methoxypsoralen) to form 5- hydroxyxanthotoxin (5-hydroxy-8-methoxypsoralen) in vivo and in vitro. Involved in the early iron deficiency response, possibly through an IDE1-like mediated pathway. Involved in the pathway of sideretin biosynthesis from feruloyl CoA, a redox-active catecholic metabolite exuded by roots in response to i…
SbbHLH10	3702.Q93VJ4	Transcription factor BEE 2; Positive regulator of brassinosteroid signaling.
SbbHLH101	3702.Q9ASX9	Transcription factor bHLH144.
SbbHLH107	3702.Q9SFZ3	Transcription factor bHLH110.
SbbHLH12	3702.Q9SND4	Transcription factor HEC2; Required for the female reproductive tract development and fertility.
SbbHLH123	3702.O80482	Transcription factor bHLH149; Atypical bHLH transcription factor probably unable to bind DNA. Negatively regulates brassinosteroid signaling.
SbbHLH125	3702.Q39204	Transcription factor MYC2; Transcriptional activator. Common transcription factor of light, abscisic acid (ABA), and jasmonic acid (JA) signaling pathways. With MYC3 and MYC4, controls additively subsets of JA-dependent responses. In cooperation with MYB2 is involved in the regulation of ABA-inducible genes under drought stress conditions. Can form complexes with all known glucosinolate-related M…
SbbHLH127	3702.Q9XIN0	Transcription factor LHW; Transcription activator that regulates root development; promotes the production of stele cells in roots. Coordinately controls the number of all vascular cell types by regulating the size of the pool of cells from which they arise.
SbbHLH129	3702.O80536	Transcription factor PIF3; Transcription factor acting positively in the phytochrome signaling pathway. Activates transcription by binding to the G box (5'- CACGTG-3').
SbbHLH130	3702.Q9LNJ5	Transcription factor bHLH13.
SbbHLH134	3702.Q9C8Z9	Transcription factor bHLH148; bHLH transcription factor that binds DNA on specific sequence 5'-CANNTG-3' in target gene promoters. Negatively regulates brassinosteroid signaling. Together with BHLH148/RITF1, regulates the transcription of several genes involved in the detoxification of reactive oxygen species (ROS) generated by salt (NaCl) stress. Confers tolerance to salt and to the oxidative st…
SbbHLH135	3702.Q9LSL1	Transcription factor bHLH93; Transcription factor. May be involved in the differentiation of stomatal guard cells.
SbbHLH140	3702.Q9ZW81	Transcription factor bHLH129.
SbbHLH142	3702.Q8L467	Transcription factor bHLH104.
SbbHLH20	3702.Q9LT23	Transcription factor bHLH121.
SbbHLH35	3702.Q9LSE2	Transcription factor ICE1; Transcriptional activator that regulates the cold-induced transcription of CBF/DREB1 genes. Binds specifically to the MYC recognition sites (5'-CANNTG-3') found in the CBF3/DREB1A promoter. Mediates stomatal differentiation in the epidermis probably by controlling successive roles of SPCH, MUTE, and FAMA. Functions as a dimer with SPCH during stomatal initiation.
SbbHLH40	3702.Q9S7Y1	Transcription factor bHLH30.
SbbHLH47	3702.Q9ZUG9	Transcription factor bHLH66.
SbbHLH53	3702.Q94JL3	Transcription factor bHLH112.
SbbHLH55	3702.Q8W2F3	Transcription factor PIF4; Transcription factor acting negatively in the phytochrome B signaling pathway. May regulate the expression of a subset of genes involved in cell expansion by binding to the G-box motif (By similarity). Activated by CRY1 and CRY2 in response to low blue light (LBL) by direct binding at chromatin on E-box variant 5'-CA[CT]GTG-3' to stimulate specific gene expression to ad…
SbbHLH64	3702.O22768	Transcription factor UNE12; Required for ovule fertilization.
SbbHLH66	3702.Q58G01	Transcription factor bHLH155; Transcription factor that may regulate root development.
SbbHLH68	3702.Q9ZPY8	Transcription factor ABA-INDUCIBLE bHLH-TYPE; Transcription activator. Regulates positively abscisic acid (ABA) response. Confers drought tolerance and sensitivity to ABA.
SbbHLH74	3702.Q9FT81	Transcription factor TT8; Transcription activator, when associated with MYB75/PAP1 or MYB90/PAP2. Involved in the control of flavonoid pigmentation. Plays a key role in regulating leucoanthocyanidin reductase (BANYULS) and dihydroflavonol-4-reductase (DFR). Not required for leucoanthocyanidin dioxygenase (LDOX) expression.
SbbHLH83	3702.Q9FGB0	Transcription factor bHLH145.
SbbHLH85	3702.Q66GR3	Transcription factor bHLH130.
SbbHLH98	3702.Q9SN74	Transcription factor bHLH47.
